# Supplementary material for: Association between periodontal disease due to Campylobacter rectus and cerebral microbleeds in acute stroke patients
Source: PLoS One. 2020 Oct 8;15(10):e0239773. doi: 10.1371/journal.pone.0239773 (PMC7544022; doi:10.1371/journal.pone.0239773)
Supplement: S1 Dataset — (XLSX) [file pone.0239773.s006.xlsx]

## Sheet: S1_Dataset
Age	Sex	BMI	Hypertension	Diabetes Mellitus	Dyslipidemia	Atrial fibrillation	CKD	Previous stroke	Coronary artery disease	Current smoking	Daily alchol habit	Ichemic stroke	Ischemic stroke subtype	Hemorrhage stroke	Hemorrhage stroke	Log 10 CRP	P. gingivalis	A. actinomycetemcomitans	P. intermedia	P. nigrescens	F. nucleatum	T. denticola	T. forsythensis	C. rectus	E. corrodens	WMLs	WMLs	CMBs	Total number of CMBs	MB location
	male=1, female=2		Yes=1, No=0	Yes=1, No=0	Yes=1, No=0	Yes=1, No=0	Yes=1, No=0	Yes=1, No=0	Yes=1, No=0	Yes=1, No=0	Yes=1, No=0	Yes=1, No=0	small artery occlusion=1, ATBI=2, CE=3, Others=4	Yes=1, No=0	1 Hypertensive 2CAA ３Others	log mg/dl	log EU	log EU	log EU	log EU	log EU	log EU	log EU	log EU	log EU	Fazekas grade 0-3	0-2=0, 3=1	absence=0, presence=1		None=0, Deep=1, Lobar=2, Mixed=3
65	1	17.3346	1	0	0	0	1	0	0			0		1	1	-1	1.63448	1.10882	1.33535	1.39339	1.84003	1.29897	1.28463	1.78964	1.51046	1	0	1	3	3
76	1	22.2908	1	1	1	0	0	0	0	0	0	0		1	2	-1	1.42354	1.63643	2.08679	2.24808	2.85971	1.3375	1.54316	1.96275	2.19777	3	1	1	5	2
54	2	16.657	0	0	0	0	0	0	0	0	0	0		1	3	-0.30103	1.50097	2.59345	1.64871	2.04736	1.58807	1.65428	1.84538	2.18248	2.13462	0	0	0	0	0
78	2	18.7962	1	0	0	0	0	1	0	0	0	0		1	1	0.0791812	1.52585	1.67928	2.01208	1.95709	2.10769	0.664797	1.06373	1.48087	0.984382	3	1	1	5	3
77	1	21.4692	1	0	0	0	0	1	0	0	0	0		1	1	-1	2.27153	1.23452	1.13617	1.60249	0.500822	1.05976	1.5186	2.29712	1.91121	3	1	1	5	3
61	1	21.0119	1	0	0	1	0	0	0			0		1	1	-0.69897	1.48478	1.98273	1.57253	1.69727	1.03169	1.11552	1.19257	1.52368	2.32696	0	0	0	0	0
71	1	23.0344	1	1	1	0	1	1	0	0	0	0		1	1	-1.1549	1.30344	1.37377	1.90966	2.07469	1.01831	1.35592	1.38147	2.43241	0.984382	3	1	1	2	2
55	2	19.052	0	0	1	0	0	0	0			0		1	1	-1	2.75426	2.68219	2.52795	2.84251	2.36513	2.81295	2.93503	2.80446	2.82476	1	0	0	0	0
60	1	22.4913	1	0	0	0	0	0	0	1	1	0		1	3	0.146128	1.64337	2.07419	1.9155	2.06797	1.38762	1.92815	1.67531	2.68957	1.4281	1	0	1	4	3
71	1	21.9037	1	0	0	1	1	0	0	0	0	0		1	3	-1	4.18959	2.38277	2.98236	2.60383	2.38839	2.24484	2.02242	3.09932	2.2213	1	0	1	1	1
56	1	20.4518	0	1	0	0	1	0	0	0	0	0		1	3	-1.39794	3.90702	1.85955	2.49485	2.14687	1.5021	2.47165	2.05908	3.12406	1.87999	1	0	1	1	2
48	1	27.9431	0	0	0	0	0	1	0	0	1	0		1	3	-0.221849	2.03968	0.985093	1.6682	1.75109	1.02352	1.16844	1.13694	1.8081	1.68209	0	0	0	0	0
89	1	15.4888	0	0	0	1	0	0	0	0	0	0		1	1	0.173186	2.69106	2.30347	1.77855	2.08824	0.780147	1.42692	1.81171	2.02167	2.42977	3	1	0	0	0
66	1	23.091	0	0	0	0	0	0	0	1	1	0		1	1	-0.744727	2.09602	1.85955	1.23869	1.5621	0.285614	1.22999	1.46868	1.8081	2.04453	2	0	0	0	0
66	1	19.6232	1	0	0	0	0	0	0	1	1	0		1	1	-1.69897	0.211089	3.24568	-0.0195846	2.19959	0.655766	2.0323	2.04781	2.9194	2.25107	2	0	1	3	1
47	1	18.3391	0	0	0	0	0	0	0	0	0	0		1	3	-1.69897	2.42323	2.29767	1.92708	2.21787	1.63799	1.6268	1.691	2.33387	1.98282	1	0	0	0	0
76	2	24.7676	1	0	1	1	1	1	0	0	0	0		1	3	0.117271	2.10458	1.86852	2.22025	1.87704	1.40564	1.59264	1.68467	2.19291	1.9937	2	0	0	0	0
84	2	21.6889	1	0	0	1	1	0	0	0	0	0		1	1	-0.522879	2.03786	1.73687	1.80878	1.83005	1.50675	1.64342	1.71578	2.05873	1.85818	2	0	1	3	3
42	1	23.2438	1	0	0	0	1	0	0	0	0	0		1	3	-1.69897	1.86108	2.06185	1.4533	1.69652	1.47209	1.38494	1.52258	1.81348	1.75483	0	0	0	0	0
89	2	20.1951	1	0	0	0	0	1	0	0	1	0		1	1	-1.69897	1.95203	2.05324	2.07138	2.11177	2.44817	1.63237	1.90913	1.43858	1.8386	3	1	1	2	3
71	1	25.8645	1	1	0	0	1	0	0	0	0	0		1	3	0.804821	1.9934	2.4207	2.07451	2.12391	1.59047	1.64889	1.63889	2.15592	2.14106	0	0	0	0	0
76	2	17.7732	1	0	0	0	0	0	0	1	1	0		1	1	-1.52288	1.39566	0.739815	0.864676	-0.270041	1.07722	-0.114211	0.777384	-0.26047	1.01102	0	0	0	0	0
84	2	20.9902	0	0	0	0	0	0	0	0	0	0		1	3	-1.22185	2.84127	2.09284	2.44219	2.71003	1.1047	1.27753	1.51662	1.73973	1.79006	1	0	0	0	0
81	1	23.8751	1	1	0	0	1	1	0	0		0		1	1	0.401401	2.56688	1.57481	0.97498	0.180293	1.58216	0.00655148	0.882422	2.17519	1.38658	3	1	1	8	3
77	1	25.5354	1	0	0	0	1	0	0			0		1	1	-0.721246	1.98456	1.78336	1.88974	0.814089	1.55403	1.26267	1.07237	0.651668	1.37125	2	0	1	13	3
58	1	17.6522	0	0	0	0	0	0	0	0	1	0		1	3	0.518514	2.03384	2.11184	2.7532	1.81595	2.01095	1.46533	2.50371	1.8612	1.63406	0	0	0	0	0
91	1	21.3333	1	0	0	1	1	0	0	0	1	0		1	1	-1.69897	2.23716	1.76167	1.81128	1.95925	1.50292	1.92314	1.9754	1.98698	1.96766	3	1	1	37	3
80	1	25.7117	1	1	1	0	0	1	0	0	0	0		1	1	-1.52288	2.78988	2.29793	2.39724	1.75987	2.03259	1.4941	1.9754	2.30184	1.38316	1	0	1	4	3
72	1	20.1674	1	0	0	0	1	1	0	0	1	0		1	1	-0.853872	1.25824	2.21541	2.23498	0.784639	1.50292	1.39078	1.34772	1.77348	0.991162	2	0	1	5	3
54	1	30.4688	1	0	0	0	0	0	0	0	0	0		1	1	-0.638272	3.37074	1.49091	1.28045	1.09071	1.13873	2.27505	1.57458	1.01482	1.21185	3	1	1	9	3
68	1	26.7769	1	1	0	0	1	1	0	0	1	0		1	1	-0.366532	1.77232	2.05544	1.58875	1.23374	1.86099	1.37539	1.56184	0.888703	1.50348	3	1
62	1	27.0993	1	1	0	0	0	1	1	0	0	0		1	1	-2	1.12849	1.37252	1.6212	1.50819	2.07592	1.55497	1.50018	1.2932	1.62866	2	0	1	4	3
97	2	21.3528	1	0	0	0	1	0	0	0	0	0		1	1	-0.0555173	2.38162	1.49997	1.70172	0.904831	1.20701	0.0472181	0.706384	1.58559	1.52435	3	1	1	1	1
62	1	21.8182	1	0	0	0	0	0	0	1	1	0		1	1	0.383815	2.3036	1.12826	1.16772	0.172519	0.728579	0.211089	1.27246	0.447846	0.556694	2	0	1	3	1
75	1	23.8751	1	1	1	0	0	1	0	0	0	0		1	1	-1.69897	1.1112	2.12507	1.43024	0.934707	2.01488	0.211089	0.535063	1.24183	1.67399	2	0	0	0	0
67	1	25.0135	1	0	0	0	0	0	0	0	1	0		1	1	-0.638272	1.04101	2.085	1.8744	2.41437	1.25163	1.04676	1.299	2.10422	1.58736	1	0	1	1	1
97	2	20.5612	1	0	0	0	1	0	0	0	0	0		1	2	0	1.23504	1.35725	1.87931	1.62908	1.47291	0.497363	0.388997	0.71726	1.28468	3	1	1	15	3
67	1	32.2708	1	1	1	1	0	0	0	1	0	0		1	1	-1.30103	1.87799	1.679	1.72447	1.52673	1.43454	1.61502	1.68481	1.42483	1.46526	1	0	1	7	3
70	2	21.8719	1	0	0	0	0	0	0	0	0	0		1	1	-0.552842	3.20682	2.20358	1.46624	1.46718	1.68784	2.07408	1.83459	2.47662	2.01381	2	0	1	1	1
85	2	17.1158	1	0	0	0	1	0	0	0	0	0		1	1	0.20412	2.53428	1.97988	1.49554	1.19486	0.770028	0.954313	1.70145	1.92479	2.08742	2	0	1	65	3
77	2	20.3739	1	0	0	0	0	1	0	0	0	0		1	1	-0.21467	1.51434	1.68507	1.69383	1.76529	0.983289	0.528425	0.3252	2.07366	1.83371	3	1	1	7	3
62	1	27.128	1	0	1	0	1	0	0	1	0	0		1	1	-1.52288	2.10709	1.47965	1.57549	1.25482	0.942423	0.791856	1.498	1.78753	1.12191	2	0	1	19	3
41	2	19.9594	1	0	0	0	0	0	0	1	1	0		1	1	-1.52288	2.80611	1.71883	2.31581	2.70513	0.0988026	1.31556	1.4363	2.17019	1.55482	1	0	0	0	0
70	1	19.2277	1	0	0	0	0	0	0	1	1	0		1	1	-1.30103	3.36532	1.38961	2.03675	1.93954	0.646059	1.27867	1.60707	1.56598	1.69905	2	0	0	0	0
82	2	18.6667	1	0	0	0	0	0	0	0	0	0		1	2	-1.69897	2.56957	2.17654	0.833387	1.61529	1.0038	1.1601	1.03053	2.08716	1.2474	2	0	0	0	0
78	1	23.0681	1	0	0	0	1	0	0	0	0	0		1	3	-0.958607	1.65949	1.77473	2.21415	0.310185	1.26955	-0.634858	0.720513	1.18718	0.0657929	1	0	1	1	1
76	1	17.5697	0	0	0	0	0	0	0	1	0	0		1	2	-1.30103	2.1311	0.911536	1.29925	1.07224	1.80595	-0.423776	0.931162	0.997104	0.766882	3	1	1	6	3
71	1	23.5539	1	1	1	0	0	0	0	0	0	0		1	2	-1.69897	0.871949	1.56236	2.01218	0.680694	1.47875	0.751252	1.08561	1.12432	0.689491	1	0	1	8	3
66	1	21.5978	1	0	0	0	0	0	0	1	1	0		1	1	-1.09691	2.68654	1.5171	1.85688	1.27518	1.9294	1.58253	1.94074	1.97384	1.88156	2	0	1	4	3
66	1	26.1896	1	0	0	0	1	0	0	0	1	0		1	1	-0.721246	1.85106	2.11819	2.09025	-0.486531	2.31923	0.924128	1.08561	1.70146	1.87648	2	0	0	0	0
78	1	23.3067	1	0	0	0	0	1	0	0	0	0		1	1	-1.52288	2.1311	1.41748	1.86916	-0.221479	1.59838	0.249979	0.777384	2.58148	1.74272	3	1	1	8	3
57	2	26.5625	1	1	1	0	0	0	0	1	0	0		1	1	0.238046	2.08595	1.15419	2.26134	2.30343	2.13315	1.64033	1.43363	1.13159	1.14698	2	0	1	2	3
65	1	23.7715	0	0	0	0	0	0	0	0	0	0		1	1	0.326336	0.577496	0.617538	0.748237	1.48228	1.1982	1.21232	0.720128	0.19122	0.799836	2	0	0	0	0
52	2	21.2084	1	0	0	0	0	0	0	0	0	0		1	1	-1.52288	1.8737	2.17474	3.05646	2.55502	1.42664	2.392	1.49894	1.96331	1.86672	2	0	1	1	1
72	1	23.4555	1	0	0	0	0	1	0	0	0	0		1	1	0.636488	2.57797	1.59594	2.47856	1.89588	1.23209	1.02212	1.66544	1.98625	1.71796	3	1	1	3	1
56	1	20.9396	1	0	1	0	0	0	0	0	1	0		1	1	0.30963	2.45703	2.48571	1.49083	1.08978	0.888527	0.76877	0.355631	1.46091	0.916233	2	0	1	12	3
53	1	21.5019	1	0	0	0	0	0	0	0	0	0		1	1	0.475671	3.18918	1.91574	2.84918	2.54157	1.81019	1.08465	1.39093	1.80255	1.723	2	0	1	1	2
87	2	18.5207	0	0	0	0	0	0	0	0	0	0		1	1	0.193125	2.5056	1.94306	1.73957	1.56913	0.73113	1.7109	1.64762	3.05682	2.40246	2	0	1	1	1
89	2	16.6222	0	0	0	0	0	0	0	0	0	0		1	1	0.424882	3.23072	1.574	1.86966	2.12787	0.860638	1.33826	1.05099	3.42896	-0.341022	3	1	1	4	3
84	2	21.8787	0	0	0	0	0	0	0	0	0	0		1	2	-0.69897	2.53044	2.23247	2.34258	2.3049	2.21087	1.43332	2.29373	2.88384	2.1542	3	1	0	0	0
82	1	18.0898	1	0	0	0	0	0	0	0	0	0		1	1	-1.52288	2.34478	3.16254	2.28314	1.81533	1.4645	1.29204	1.78902	1.99569	1.56015	3	1	1	10	1
79	2	28.7641	1	0	1	0	1	0	0	0	0	0		1	2	0.68842	2.3599	1.6517	1.92023	1.75995	1.61767	1.15693	1.67654	1.64005	1.62706	3	1	1	1	1
76	1	23.8384	1	0	0	0	1	1	0	0	0	0		1	1	-0.958607	2.74985	3.46886	2.45608	2.33665	1.83786	1.55912	1.81456	3.61198	2.05707	3	1	1	6	1
90	2	21.7778	1	0	0	0	0	0	0	0	0	0		1	1	-1.52288	1.00586	0.406598	0.762274	0.846544	0.907117	0.673717	1.0579	2.09509	1.03459	1	0	1	1	1
84	2	21.9738	0	0	0	0	0	1	0	0	0	0		1	2	-1.52288	2.43331	1.01007	0.896761	1.29391	0.92351	0.528425	1.27012	1.84364	0.822259	3	1	0	0	0
78	1	18.6328	1	1	0	0	0	0	0	0	0	0		1	1	-0.585027	2.00651	1.77275	1.85888	2.1155	1.78119	1.80969	1.99257	1.61228	1.8537	2	0	1	3	1
78	1	22.9481	1	0	0	0	0	1	0	0	0	0		1	1	-1.52288	2.31931	1.53323	1.98236	1.77966	2.10497	1.91567	1.15968	2.44223	1.86636	3	1	1	9	3
83	2	17.9418	1	0	0	0	0	0	0	0	0	0		1	1	0.252853	1.39351	0.905951	0.924348	0.963668	2.31465	1.14229	1.27012	0.575552	0.990437	3	1	1	5	3
84	1	18.3984	1	0	0	0	1	0	0	1	1	0		1	3	0.176091	2.165	1.37868	2.04574	1.4395	1.86847	2.32667	1.36224	1.26349	1.14268	3	1	1	13	3
62	2	21.1702	1	0	0	0	0	0	0	1	1	0		1	1	-0.823909	2.07938	1.27861	2.40433	1.71244	1.59136	1.46339	1.38606	3.17722	1.2512	2	0	1	14	3
85	1	21.4876	1	0	0	1	0	0	0	0	0	0		1	2	-0.920819	1.4082	1.58694	1.65404	1.14405	0.775798	0.808167	0.68325	2.39632	1.25147	3	1	1	9	3
84	2	14.8395	1	0	0	0	0	0	0	0	0	0		1	1	0.298853	1.63405	2.28572	1.82115	1.20169	1.11083	1.75507	0.841638	1.75859	1.31437	2	0	1	18	3
65	2	16.8242	1	0	1	0	0	1	0	1	1	0		1	1	-1.52288	2.12419	3.04335	2.86208	1.68849	2.49605	1.31209	1.49555	2.69544	1.52351	2	0	1	27	3
88	2	16.9201	1	1	0	1	1	0	0	0	0	0		1	1	-1.52288	2.07193	1.97923	1.53015	1.25456	0.940174	0.704487	1.0604	1.40697	1.95324	2	0	1	9	3
55	2	39.8667	1	0	1	0	1	0	0	0	0	0		1	1	0.217484	2.38226	0.60402	1.40815	1.41456	1.65553	-0.20574	0.0652291	1.4703	1.46209	2	0	1	50	3
61	1	21.5349	1	0	1	0	0	0	0	0	1	0		1	1	-1.30103	2.40798	1.64272	2.14214	1.386	1.39432	0.216624	0.265955	1.44339	1.27279	2	0	1	6	3
82	1	26.1583	1	0	0	0	1	0	0	0	1	0		1	1	0.0211893	3.01152	1.16401	2.16582	1.23101	1.61286	-0.367709	-1.05128	0.734112	0.944812	2	0	1	2	3
38	1	20.2812	1	0	0	0	0	0	0	0	0	0		1	2	-0.455932	2.57426	1.5307	1.69084	1.36658	1.56232	0.587642	1.15934	1.9338	1.61524	1	0	1	207	2
54	1	16.955	1	0	0	0	0	0	0	1	0	0		1	1	-0.958607	2.42045	1.5307	1.94831	1.38823	1.69517	1.71798	0.675998	1.41651	1.59732	1	0	1	2	1
57	2	23.4375	1	0	1	0	0	0	0	0	0	0		1	2	-1.09691	1.06934	1.64863	1.8813	1.34442	1.297	0.429399	0.675998	1.26455	1.48344	1	0	1	1	2
78	2	22.1421	1	0	1	0	1	0	0	0	0	0		1	1	0.045323	2.62366	0.904516	2.10732	1.38107	1.57789	2.07286	0.96252	1.43279	1.44278	3	1	1	11	1
68	2	22.0492	1	1	1	0	0	1	0	0	0	0		1	1	-1	3.63934	1.88148	1.31484	1.77669	1.51803	0.657576	1.30476	1.38884	1.53706	3	1	1	7	3
54	2	31.1111	0	0	0	0	0	0	1	0	0	0		1	1	-0.958607	2.36871	2.23045	2.01478	1.36658	1.74702	0.657576	1.47949	1.70085	1.40594	2	0	1	8	3
70	2	18.9745	1	0	1	0	0	0	0	0	0	0		1	1	-1.39794	1.57568	2.64812	2.10492	1.50244	1.53079	0.928216	1.5829	1.53084	1.53706	1	0	1	1	1
53	2	18.9866	1	0	0	0	1	0	0	1	1	0		1	1	-1	3.93865	1.33518	1.78004	1.32172	1.52123	0.45775	1.14156	1.22632	1.47341	3	1	1	17	3
77	1	27.0552	1	0	0	0	0	0	0	1	0	0		1	1	-0.244125	1.3234	1.58363	0.730812	1.43011	1.50518	0.722577	0.96252	1.25195	0.790467	3	1	1	9	3
76	1	26.2469	1	0	0	1	0	1	0	0	0	0		1	1	-0.823909	2.95467	1.62761	2.42285	1.33691	0.55424	0.611549	0.239539	0.734019	0.827557	3	1	1	12	3
75	1	26.6728	1	0	0	0	0	0	0	0	0	0		1	2	-1.09691	2.84582	2.08737	1.72672	0.81559	1.78644	0.840317	1.14156	1.2456	1.57912	2	0	1	595	3
69	1	25.3906	1	0	1	0	0	0	0	0	0	0		1	2	-1.09691	2.15115	2.16525	2.03878	1.86513	1.96537	2.08358	2.03443	1.93341	1.82743	1	0	0	0	0
55	1	25.1808	1	0	0	0	0	0	0	0	0	0		1	1	-0.920819	-0.985375	-0.44192	1.53817	-1.1856	0.610086	-0.0198263	0.554385	0.716621	-0.000738429	2	0	1	46	3
54	1	22.5896	1	0	0	0	0	1	0	0	0	0		1	1	-1.04576	-0.985375	1.64302	1.62656	0.466317	0.831576	0.105552	0.573108	0.981463	0.93357	2	0	1	6	3
90	1	24.8047	1	0	1	0	1	0	0	0	0	0		1	1	-0.769551	1.84252	2.4766	2.09128	1.7694	1.83852	0.906244	0.900528	1.86127	1.5451	3	1	1	25	3
63	1	26.6436	1	0	0	0	0	0	0	0	0	0		1	1	-1.22185	3.30494	1.45464	1.89439	0.978402	1.29414	2.7008	0.609767	1.42089	1.20318	2	0	1	4	3
70	1	22.8624	1	0	0	0	0	0	0	1	1	0		1	1	-0.207608	-0.985375	-0.856972	-0.842164	-1.1856	0.610086	-0.0198263	0.554385	-0.548298	-1.17802	2	0	1	50	3
85	1	28.7233	1	0	1	1	1	1	0	0	0	0		1	1	0.0293838	1.35593	2.17662	2.67079	2.01583	1.53532	0.958871	1.18712	1.79948	1.86951	2	0	1	1	1
78	2	19.4942	1	0	0	0	0	0	0	1	1	0		1	2	-0.638272	2.64749	2.49741	1.65251	0.28714	0.927639	0.800861	0.518323	1.76408	1.3722	1	0	0	0	0
64	1	25.3515	1	1	1	0	0	0	0	0	1	0		1	1	-1.09691	2.35859	1.95689	2.10472	1.93303	1.46524	1.90254	1.82206	2.08202	1.77837	2	0	1	3	1
78	1	13.5602	0	0	0	1	0	1	0	0	0	0		1	1	-0.0222764	1.13556	2.29457	1.1772	0.249318	0.842772	0.777649	0.433157	1.36126	1.44784	3	1	1	8	1
67	1	23.5294	1	1	1	0	0	1	0	0	0	0		1	1	-1.69897	1.07981	3.30731	0.31592	0.168288	1.36531	-0.0443868	0.477064	1.59824	1.616	1	0	1	1	2
85	1	21.0105	1	0	0	0	1	0	0	0	0	0		1	1	-1.52288	3.32432	1.64269	2.09567	1.40339	0.978064	1.46829	0.781152	1.22197	1.44784	3	1	1	13	3
40	1	20.4082	0	0	0	0	0	1	0	0	1	0		1	3	-1.52288	1.65269	1.63696	2.56159	1.68151	2.19275	1.85138	2.12417	2.23132	2.39674	0	0	1	3	3
78	2	24.8408	1	0	0	0	0	0	0	1	0	0		1	1	-1.22185	1.77547	1.20378	1.90284	1.54934	1.16284	1.11172	1.08853	1.36441	1.84155	2	0	1	9	3
61	1	24.8971	1	0	1	0	0	0	0	1	0	0		1	1	-1	2.07723	1.87539	2.22836	2.08341	0.429193	2.06902	2.04456	2.23052	1.71158	1	0	0	0	0
73	1	24.6484	1	0	0	0	0	0	0	1	1	0		1	1	0.935507	2.19244	1.18085	1.70477	2.05591	1.04655	1.21342	1.08853	1.30049	1.08448	2	0	1	7	1
70	2	18.8615	1	0	1	0	1	1	0	0	0	0		1	1		0.705809	1.86714	1.29329	1.31343	1.4087	0.961581	0.931232	1.74426	0.689757	3	1	1	2	3
68	1	26.9598	1	0	1	1	0	0	1	0	1	0		1	1	0.348305	2.6014	2.47864	2.23906	1.92852	1.66542	1.6329	1.80623	1.77433	1.41053	3	1	0	0	0
84	1	20.9635	1	1	1	1	1	0	0	0	0	1	3	0		-1	2.73192	2.21641	1.3038	1.82115	1.27538	1.31853	1.06373	2.17756	1.91121	1	0	0	0	0
67	2	15.0222	0	0	0	0	0	0	0	0	1	1	3	0		-0.69897	-0.726873	2.52102	1.97103	2.11352	1.77781	1.25791	1.69518	1.84998	2.07884	0	0	0	0	0
84	2	19.8222	1	0	0	1	0	0	0	0	0	1	3	0		-1	0.741475	1.40475	1.58273	1.10172	0.676192	0.29602	1.01503	1.02197	0.984382	2	0	1	1	1
74	1	27.4756	1	0	0	0	0	0	0	0	0	1	2	0		-1	2.63412	1.4814	1.69319	1.73368	1.44141	0.766639	0.703814	1.62532	1.58258	1	0	0	0	0
62	1	22.4913	1	1	1	0	0	1	1			1	2	0		-0.09691	0.741475	2.35443	1.8826	1.86996	2.31876	1.69815	2.37083	2.04053	2.23273	0	0	1	1	1
77	2	25.5406	1	1	0	0	0	0	0	0	0	1	1	0		0.176091	0.774861	1.71977	1.66191	2.27759	1.46327	1.93557	2.25432	3.27277	2.10738	0	0	0	0	0
69	1	25.2174	1	1	0	0	0	0	1	0	1	1	2	0		-1	1.48478	1.98273	1.57253	1.69727	1.03169	1.11552	1.19257	1.52368	2.32696	1	0	0	0	0
66	1	26.8136	1	0	0	0	0	0	0	1	1	1	1	0		-0.886057	1.26949	1.93501	2.02109	2.06118	1.31185	0.853974	1.06373	1.48087	1.4281	1	0	0	0	0
63	1	31.3495	1	0	1	0	0	0	0	0	0	1	2	0		-0.69897	0.00558738	2.00552	0.896761	2.16173	1.47041	1.29897	1.39642	1.8162	1.75716	1	0	0	0	0
62	1	22.5827	0	0	0	0	0	0	0	1	1	1	1	0		-1.39794	1.50699	2.2915	2.07266	2.31937	1.61178	1.44069	1.54316	1.82482	2.14779	0	0
82	1	23.2426	1	0	0	0	0	0	0	1	1	1	3	0		-0.69897	0.00558738	2.10636	1.55037	2.01874	2.33855	0.965258	1.33468	1.64836	1.93027	1	0	0	0	0
90	1	17.1094	1	0	0	0	1	1	0	0	0	1	2	0		-1	2.75426	2.68219	2.52795	1.98152	2.36513	2.81295	2.93503	2.80446	2.82476	3	1	0	0	0
72	1	22.0517	0	0	0	0	1	0	0	0	1	1	3	0		-1.04576	1.34138	1.3414	1.62187	1.82115	1.07035	0.965395	1.41106	1.4023	1.21684	1	0	0	0	0
76	1	21.3333	1	0	0	0	0	0	0	0	0	1	4	0		0.716003	1.69734	1.7887	1.54083	1.74534	1.37147	1.6072	1.36621	2.01563	1.70456	1	0	0	0	0
89	2	18.8279	1	0	1	0	1	0	0	0	0	1	3	0		-1	2.57912	1.7887	2.24516	1.95709	1.64595	1.67659	1.49317	1.92	2.01733	1	0	0	0	0
82	2	27.7662	0	0	0	0	1	0	0	0	0	1	4	0		0.113943	1.49251	1.30751	1.80063	1.96515	1.75424	1.69815	1.76078	2.0282	1.64675	3	1	1	25	3
85	1	18.4406	0	0	0	1	1	0	0			1	3	0		-0.69897	1.78082	1.964	1.97103	1.87926	1.84851	1.39121	1.43948	1.90509	1.47074	2	0	1	3	3
74	1	27.4145	0	0	0	1	1	0	0	0	1	1	3	0		-0.09691	1.53015	1.8351	1.98675	2.06797	1.84428	1.31853	1.48012	2.2018	1.73145	2	0
76	2	21.0079	1	0	1	0	1	1	0	0	0	1	4	0		0.361728	1.66673	1.98273	2.02193	2.58341	1.46327	1.45636	1.15215	1.65957	1.89152	2	0	0	0	0
63	1	25.7617	0	1	1	0	1	0	0	1	0	1	1	0		-1.30103	1.07308	3.15501	2.63593	2.63194	1.99344	2.46304	2.07714	2.4154	2.42542	3	1	1	2	1
62	2	19.5312	1	0	1	0	0	0	0	0	0	1	1	0		-0.886057	1.61551	2.17783	1.76764	2.47384	2.02733	1.62003	2.14981	2.93054	2.59806	2	0	1	17	3
67	1	27.8852	1	1	1	0	1	0	0	0	0	1	4	0		0.485721	0.37407	0.985093	1.64796	1.85797	0.365392	1.20002	1.07753	1.95958	1.5733	2	0	1	4	1
73	2	20.1477	1	1	0	0	0	1	0	0	0	1	2	0		0.924279	1.85106	1.98096	2.09025	2.1826	1.15782	1.60626	1.86107	2.27364	2.29512	1	0	0	0	0
59	1	24.7721	0	0	1	0	0	1	0	0	0	1	4	0		-1.69897	1.18315	1.92341	1.87371	2.06714	1.8787	1.5579	1.86107	2.05019	1.99555	1	0	0	0	0
67	1	21.4675	1	0	1	0	1	0	1	0	1	1	3	0		-1.04576	0.748766	1.19801	1.37927	1.66519	0.285614	0.881245	1.07753	1.8081	1.09572	1	0	1	3	3
76	2	24.5994	0	0	0	0	1	0	0	0	0	1	4	0		-1.22185	1.42354	1.67579	2.07266	1.66519	2.87571	1.52332	1.7186	1.8081	2.02065	1	0	1	1	2
66	1	19.3337	1	1	1	0	0	0	1	1	1	1	2	0		0.70757	1.70354	1.99895	1.99581	1.70993	2.2328	1.44749	1.77627	1.95958	2.25107	1	0	0	0	0
86	2	15.1458	1	0	0	0	1	0	0	0	0	1	3	0		-0.69897	1.0837	1.45204	1.93062	1.94654	1.02352	1.4056	1.49923	2.32579	1.81011	1	0	0	0	0
70	2	19.4771	1	0	0	0	0	0	0	0	0	1	4	0		0.276462	1.14257	1.19801	1.95743	1.5621	0.193552	1.36052	1.55581	1.8081	1.63071	1	0	0	0	0
92	2	26.1593	1	0	1	0	1	1	0	0	0	1	4	0		-0.221849	2.09602	1.19801	1.88838	1.43309	1.30047	1.651	1.60725	2.27364	2.02065	2	0	0	0	0
85	2	20.4518	1	0	1	0	0	0	0	0	0	1	2	0		-1.39794	1.73805	1.98096	1.50228	1.50162	0.700143	1.651	1.58211	1.41651	2.25107	1	0	1	1	1
70	1	22.1488	0	0	0	1	0	0	0	0	0	1	1	0		-1.1549	1.90795	2.25953	1.34252	1.50162	0.655766	0.931934	1.07753	1.8081	1.94116	3	1
91	1	20.3428	1	0	0	0	1	1	1	0	0	1	4	0		-0.958607	2.40585	1.74352	2.41379	2.78156	2.89962	2.00579	1.75578	1.33025	1.66748	2	0	1	3	3
70	1	24.2382	1	0	0	0	1	0	0	1	0	1	4	0		1.22686	0.509873	2.48894	1.88838	1.61622	0.365392	1.22999	1.43639	1.88924	1.68209	3	1	1	23	3
50	2	18.132	0	0	0	0	0	0	0	1	0	1	4	0		-0.508638	2.95932	2.04983	0.807648	2.19959	1.34642	1.63646	1.89176	2.10301	2.08907	1	0	0	0	0
73	1	18.5108	0	0	0	1	0	0	1	1	0	1	4	0		-1.04576	0.353212	1.83661	1.77855	1.61622	0.700143	1.4056	1.60725	1.8081	1.77104	0	0	0	0	0
63	1	26.5052	0	0	1	0	0	1	1	0	0	1	2	0		-1.22185	0.575845	0.64111	1.64796	1.43309	0.193552	1.06202	1.49923	1.92558	1.81011	1	0
58	2	25.7299	1	1	1	0	1	0	1	0	0	1	2	0		-0.356547	0.940174	2.24219	1.0604	1.8892	0.435788	1.62155	0.849041	1.8081	1.72858	2	0	1	8	3
57	1	21.2245	0	0	0	0	0	0	0	0	0	1	4	0		-0.148742	3.79921	3.08364	2.0322	1.5621	1.45444	1.95048	1.60725	2.9194	2.04453	1	0	1	1	2
51	1	19.0311	0	0	1	0	0	1	1	1	0	1	3	0		0.466868	1.12849	2.33944	0.971525	2.16503	0.498783	1.4056	1.79427	1.85022	2.16767	1	0	0	0	0
79	2	21.7014	1	1	1	0	0	0	0	0	0	1	3	0		-0.408935	0.807648	2.78696	0.706384	2.42696	0.971226	1.71885	1.86107	2.5069	2.64489	1	0	0	0	0
77	2	24.6548	0	0	0	1	1	0	0	0	0	1	3	0		-1.30103	2.09948	1.265	0.905856	2.10852	0.193552	1.50525	1.19069	2.23582	1.91153	2	0	0	0	0
67	1	22.5896	1	1	1	0	0	1	0	1	0	1	4	0		-0.638272	2.07193	2.15379	1.74369	1.78922	0.498783	1.67907	1.82864	2.05019	2.3965	1	0	0	0	0
66	2	17.2584	1	0	1	0	1	1	0	0	0	1	1	0		-1.39794	1.30355	3.14075	1.88838	1.8892	0.943285	1.7913	2.15176	2.10301	2.21937	1	0	0	0	0
72	1	19.3792	1	0	0	1	1	0	0	0	1	1	3	0		-1.09691	1.83628	2.30347	1.97031	2.14687	0.741472	1.90506	1.65443	2.02167	2.28087	1	0	1	1	1
63	1	22.3133	1	0	0	0	0	1	0	1	1	1	1	0		0.0827854	1.50699	2.30347	2.12096	2.14687	0.741472	1.90506	1.65443	2.02167	2.28087	2	0	0	0	0
80	1	21.875	1	1	0	1	1	0	1	0	0	1	3	0		0.294466	1.26949	1.73451	2.0668	1.70993	2.30818	1.28571	1.55581	1.8081	1.84629	3	1	1	1	2
68	2	18.8776	1	0	0	0	0	0	0	0	0	1	4	0		-0.920819	-0.405003	1.94323	1.27722	2.1826	1.04806	1.76811	2.21481	2.17354	2.30898	3	1	1	7	3
84	1	20.474	1	0	0	0	0	1	0	0	0	1	4	0		-1.69897	1.22945	2.26521	1.8826	2.33194	2.30818	2.09767	2.60979	2.56307	2.3849	1	0	0	0	0
84	1	19.434	1	0	0	0	1	1	0	1	0	1	1	0		-0.69897	1.97597	1.36512	1.77261	1.91572	1.3979	1.44837	1.59018	1.94652	1.76945	2	0	0	0	0
77	2	20.5389	1	0	0	1	1	0	1	0	0	1	1	0		-0.366532	1.80316	2.17103	2.05874	1.9264	1.79986	1.51394	1.72186	1.88309	1.66893	3	1	1	6	3
73	1	19.052	1	1	0	0	0	0	0	0	0	1	4	0		0.401401	1.68923	2.02981	1.96755	2.24214	2.03448	2.01216	2.0075	2.98142	2.16316	2	0	0	0	0
39	1	27.5918	1	0	1	0	0	0	0	0	0	1	4	0		-1.69897	2.2852	2.02981	1.96755	2.24214	2.03448	2.01216	2.0075	2.98142	2.16316	0	0	0	0	0
81	2	15.7204	1	0	0	0	0	0	0	0	0	1	1	0		-1.69897	1.89495	1.61904	1.58378	1.94211	1.51351	1.63791	1.74569	1.98109	1.84519	2	0	0	0	0
88	2	20.5396	1	0	0	0	0	0	0	0	0	1	4	0		-0.102373	2.03786	1.73687	1.80878	1.83005	1.50675	1.64342	1.71578	2.05873	1.85818	2	0	0	0	0
78	1	24.4905	1	1	1	0	1	1	0	0	0	1	1	0		-0.420216	2.18764	2.28692	2.32231	2.50624	2.45752	2.78734	1.99478	3.14331	2.29547	3	1	1	4	3
89	2	21.4116	1	1	1	1	1	0	1	0	0	1	3	0		-1.04576	2.67466	1.96475	2.35039	2.13979	2.89962	2.5151	2.09136	2.05001	2.01502	2	0	0	0	0
81	2	14.7444	0	0	0	1	0	0	0	0	0	1	3	0		-0.0861861	1.80316	1.7281	1.35391	1.73934	1.32466	1.2679	1.36591	1.81955	1.85171	1	0
82	2	29.2184	1	1	1	0	0	0	0	0	0	1	3	0		0.930949	1.90153	2.45337	2.08998	2.03426	2.30818	1.88858	2.08374	2.1008	1.94347	1	0	0	0	0
80	2	25.2081	1	0	1	1	0	0	0	0	0	1	3	0		-0.30103	1.83992	1.91814	1.50167	1.77967	1.40564	1.6268	1.62528	-0.113823	2.01502	2	0	0	0	0
66	1	23.9249	1	1	0	0	0	1	0	0	0	1	1	0		0.158362	1.53948	1.98705	2.03282	2.72804	1.83242	2.1358	2.08374	2.21774	2.14997	1	0	1	16	3
77	2	27.1918	1	0	0	0	1	0	0	0	0	1	3	0		-0.769551	1.45921	2.25832	1.91566	1.97252	1.80459	1.87146	1.691	2.31265	2.23002	1	0	0	0	0
86	1	18.1114	1	0	1	1	1	0	0	0	0	1	4	0		0.733999	1.92724	2.35742	1.68046	2.32585	1.9632	1.84075	1.95085	2.05001	1.87096	2	0	0	0	0
58	2	36.1409	1	1	0	0	1	0	0	0	0	1	4	0		-0.468521	1.84705	1.42081	2.006	1.88831	1.53998	1.46187	1.68467	1.84332	1.8959	2	0	0	0	0
90	2	24.4444	1	0	0	1	0	0	0	0	1	1	3	0		-0.187087	-0.764537	3.67434	2.93283	3.06683	1.88974	2.42491	2.20793	3.01629	2.87047	1	0	0	0	0
61	1	22.4813	1	0	0	0	0	0	0	1	1	1	1	0		-1.69897	3.07826	1.50904	1.76796	2.24893	1.5719	1.73235	1.72788	1.97138	1.99909	1	0	1	2	1
54	1	24.4051	1	0	1	0	0	0	0	1	0	1	4	0		-0.154902	2.01598	1.66365	1.85585	2.0654	1.6322	1.78573	1.99904	2.40517	2.10906	3	1	1	1	1
59	1	24.4975	1	0	1	0	0	1	0	1	0	1	4	0		-1.22185	1.36518	2.23102	1.6249	2.24554	1.95139	0.221873	2.05648	1.4023	2.00444	1	0	1	2	2
80	1	27.435	1	1	1	0	0	1	0	1	1	1	1	0		-1.52288	1.92724	1.88303	2.34274	2.6114	1.93133	1.75211	1.86508	1.81348	2.04088	2	0	1	3	2
88	1	26.4381	1	1	1	0	0	1	1	0	0	1	2	0		-1.52288	2.37344	3.81156	2.71173	2.07599	2.52113	1.20835	1.88361	3.95316	2.49273	3	1	1	1	2
78	1	21.6311	0	0	1	1	0	0	0	0	0	1	3	0		-1.52288	2.78114	1.53031	2.37216	5.58683	0.0362518	0.623096	1.72662	3.98398	0.919506	2	0	1	1	1
89	1	22.8838	1	0	0	0	0	0	0	0	0	1	1	0		-1.69897	2.86151	2.24296	2.38605	1.97433	1.95246	2.09569	1.91254	2.05181	2.19261	2	0	1	1	1
42	1	24.5675	0	1	0	1	0	0	0	0		1	3	0		0.421604	2.10426	1.43255	1.89309	2.06778	1.65568	1.11783	1.5029	1.32076	1.38658	1	0	1	1	2
82	1	23.8751	0	0	1	0	1	0	0	0	0	1	1	0		-1.22185	1.99041	2.38529	1.9191	-0.270041	1.72417	0.472951	1.18335	1.01228	1.68553	2	0	0	0	0
80	1	25.9701	1	1	1	1	1	0	1	0	0	1	3	0		-0.522879	0.37407	1.63986	1.21024	-0.270041	2.27129	-1.10393	0.931162	2.00675	0.537308	1	0	0	0	0
66	1	24.4975	1	0	1	0	0	1	0	0	0	1	4	0		-1.30103	2.48931	2.9898	2.50539	1.96554	1.69051	1.36649	1.69237	1.68832	1.62343	1	0	1	2	2
89	1	23.8367	1	1	0	1	1	0	0	0	0	1	3	0		0.184691	0.759754	2.1141	0.954569	0.427719	0.502437	0.7868	0.65119	1.67559	0.908046	1	0	1	3	3
86	1	21.8916	1	0	0	0	1	0	0	1	1	1	4	0		1.24279	2.33655	1.88283	1.3898	1.34208	1.86099	1.80112	2.22971	1.67559	1.93266	2	0	0	0	0
90	1	23.2872	1	1	1	0	0	0	0	1	1	1	2	0		-1.04576	0.671776	1.70429	1.62849	0.469919	1.61568	0.73845	1.00635	0.441932	1.11782	1	0
71	1	24.7199	1	1	1	1	1	0	0	0	0	1	4	0		0.170262	2.30281	1.55331	1.53577	0.427719	2.25847	1.84663	1.05087	1.26368	1.11782	3	1	0	0	0
61	2	27.0552	1	1	1	0	1	1	0	0	0	1	4	0		-0.221849	0.838518	1.79396	0.733456	0.657105	0.601979	0.73845	0.508166	0.651668	1.48293	2	0	1	5	3
42	1	20.2797	0	1	0	0	0	0	0	0	1	1	4	0		-0.113509	2.94191	1.66743	1.23144	0.427719	1.77945	0.964498	2.01695	2.58882	1.80397	1	0	1	1	2
54	1	22.1594	1	0	0	0	1	0	0	0	0	1	4	0		-0.481486	1.37746	1.90717	1.60889	0.427719	0.601979	0.7868	0.65119	0.0634016	2.08481	2	0	1	2	1
44	1	21.9141	1	0	1	1	1	0	0	0	0	1	4	0		-0.119186	2.01775	2.28536	2.1813	1.04581	0.981008	1.02556	1.15385	3.08525	1.61667	1	0	0	0	0
54	1	21.9553	1	0	1	0	0	0	0	1	1	1	2	0		-1.52288	1.88595	2.14289	0.478654	1.86929	1.46606	-0.176333	1.90519	2.19453	1.9386	2	0	1	3	3
78	1	22.5013	1	0	1	0	1	0	0	1	1	1	1	0		-1.69897	1.49656	2.02809	1.60889	1.35907	1.38416	1.5223	1.43908	0.553749	1.26871	2	0	1	1	1
74	1	19.1247	1	1	0	0	1	0	0	0	0	1	1	0		-1.69897	-0.874857	1.31084	1.28829	0.427719	0.686182	0.7868	0.65119	0.0634016	0.908046	3	1	1	4	3
67	2	20.1305	1	0	1	0	0	0	0	0	0	1	1	0		-1.69897	2.87495	1.69626	1.57846	1.62514	1.06548	0.762843	1.15385	0.0634016	0.929694	1	0	0	0	0
59	1	31.1592	1	1	1	0	1	0	0	0	0	1	4	0		-1.69897	0.759754	1.51236	1.11176	0.427719	0.601979	0.7868	0.65119	0.0634016	0.908046	1	0	1	1	2
82	1	19.3625	1	0	0	0	1	0	0	1	0	1	2	0		-1.30103	2.10981	1.31793	1.88634	1.59871	1.26131	0.900568	2.17521	1.04348	0.908046	1	0	0	0	0
76	2	22.3972	0	0	0	1	1	0	0	0	0	1	3	0		0.0211893	1.8462	1.35228	1.77267	0.842684	1.6301	0.7868	0.65119	0.155133	0.97122	2	0	0	0	0
69	1	20.8514	0	1	0	0	0	0	0	0	0	1	1	0		-0.886057	2.96966	1.86084	1.66155	0.842684	1.31374	1.74221	1.15385	1.94075	2.20098	1	0	0	0	0
72	2	29.5858	1	1	0	0	1	0	0	0	0	1	4	0		-0.207608	2.57958	1.50706	1.34088	0.586495	0.601979	0.7868	0.65119	0.0634016	0.908046	1	0	0	0	0
59	1	20.9573	0	0	0	0	1	1	0	0	0	1	4	0		-2	1.80313	1.34347	2.13789	1.80846	2.01462	1.35834	1.2848	2.04386	1.77434	1	0	0	0	0
80	1	20.8997	1	1	1	0	0	0	0	0	0	1	2	0		-0.00877392	1.14257	2.2845	1.99988	2.19882	1.63913	0.807648	0.706384	1.6152	1.08642	1	0	0	0	0
86	2	17.805	1	0	0	1	1	1	1	0	0	1	3	0		-1.39794	3.49063	2.03231	2.67875	2.68045	1.21909	2.41197	2.3203	2.16796	2.4496	0	0	0	0	0
78	2	25.7885	1	0	0	0	1	1	0	0	0	1	2	0		-1.1549	1.32518	1.76881	1.82598	1.57063	2.25245	1.30588	1.45321	1.00196	1.85522	2	0	0	0	0
66	1	20.5099	1	1	0	0	1	0	0	1	0	1	4	0		-1	1.14257	1.39114	1.46579	1.48145	1.79653	0.912041	1.04824	1.09305	1.82722	2	0	0	0	0
71	2	16.5339	0	0	0	0	0	0	0	0	0	1	1	0		0.146128	2.2363	1.68964	1.80645	1.45357	2.30818	1.66073	1.32658	1.2189	1.60722	2	0	0	0	0
78	1	20.1951	1	1	0	1	0	1	0	0	1	1	3	0		-1.22185	2.10158	0.932599	1.15266	1.27444	0.759188	1.2491	0.812317	1.37667	1.39363	3	1	1	3	3
69	1	26.8923	1	0	1	0	1	0	0	1	0	1	1	0		-0.229148	1.12849	1.3819	0.971525	1.3109	0.674384	0.807648	0.706384	0.760738	1.52435	1	0	0	0	0
78	2	31.7443	1	0	1	0	0	0	0	0	1	1	1	0		-1.22185	2.15414	1.90223	1.57578	1.85674	2.19217	-0.566008	1.79223	1.88519	1.86868	2	0	0	0	0
66	1	26.9896	1	1	1	0	0	0	1	0	0	1	1	0		-1.52288	2.16046	2.03882	2.15212	1.77424	1.36362	1.57374	1.48493	1.42638	2.23776	1	0	0	0	0
98	2	22.5069	0	0	0	0	0	0	0	0	0	1	2	0		-1.04576	1.567	2.15424	2.45284	1.9709	2.23979	2.25742	1.82819	1.47952	2.1587	2	0	0	0	0
69	1	22.3863	0	1	1	0	1	0	0	0	0	1	4	0		-1.52288	2.6565	1.40024	1.70364	1.39398	1.47224	0.861841	0.706384	1.52828	1.14322	1	0	0	0	0
97	2	25.0657	1	1	1	0	1	0	0	0	0	1	1	0		-1.30103	1.18315	1.22309	1.37927	1.39398	1.32275	0.748766	0.706384	1.00196	1.19436	2	0	1	9	1
85	2	30.6122	1	0	0	1	0	1	1	0	0	1	3	0		-1.30103	3.32261	1.64893	2.28839	2.00926	1.85827	1.70818	1.65802	1.58559	1.47028	3	1	1	9	3
73	1	30.3288	0	0	0	0	0	0	0	1	0	1	4	0		-0.69897	1.37674	1.33347	1.54094	1.59404	1.8015	1.83394	1.4367	1.5415	1.87528	2	0	0	0	0
79	1	28.2828	1	1	1	0	1	0	0	0	0	1	2	0		-0.552842	2.5012	1.64893	1.99627	2.36017	1.36362	1.51583	2.35521	1.3128	2.31857	1	0	0	0	0
78	2	14.6667	0	0	0	1	0	0	0	0	0	1	3	0		-1.1549	2.28027	1.80725	2.09624	1.88712	1.43809	1.08248	1.40222	1.51475	1.89461	2	0	0	0	0
62	1	22.1462	1	0	1	0	0	0	0	1	1	1	2	0		-0.337242	1.52807	0.848097	1.50874	0.755289	1.03156	0.216242	0.812317	0.680559	1.45583	1	0	0	0	0
78	1	24.9108	0	1	1	0	0	1	0	1	0	1	2	0		-2	1.12849	1.29171	1.37927	1.29293	1.08032	0.807648	0.85885	1.06424	1.30357	2	0	0	0	0
85	1	20.2848	1	0	0	0	1	0	0	0	0	1	3	0		-0.853872	1.12849	0.722123	1.18281	0.904831	0.254539	0.807648	0.706384	0.338054	1.16942	1	0	0	0	0
65	2	30.44	0	1	0	0	0	0	0	0	1	1	4	0		0.781037	1.61105	0.912572	1.46579	1.21559	0.92061	1.18722	0.706384	1.93141	1.52435	1	0	0	0	0
76	1	19.9476	0	1	1	0	1	1	0	0	0	1	1	0		-0.39794	2.00135	0.970738	1.16793	0.937317	2.37633	0.807648	0.706384	1.09305	1.3415	3	1	1	1	1
80	2	26.7532	1	1	1	0	1	1	0	0	0	1	4	0		-1.09691	1.30344	1.87771	1.72682	1.80846	1.38325	2.10739	1.71322	2.74061	2.21382	3	1	1	10	3
74	1	27.3982	1	0	1	0	1	0	0	1	1	1	2	0		-0.05061	1.12849	0.523933	0.949729	0.968233	0.539105	1.00256	0.706384	1.46482	1.16942	1	0	1	2	1
78	1	22.4766	0	0	1	0	0	1	0	1	0	1	1	0		-1.69897	1.85042	1.40921	2.01058	1.60544	1.59284	1.33261	1.4367	1.52155	2.03793	2	0	0	0	0
67	1	18.3545	1	1	0	0	0	0	0	0	0	1	2	0		-0.920819	1.95444	0.693366	1.74913	0.904831	0.959865	0.748766	0.706384	2.63721	1.44097	2	0	0	0	0
65	1	29.5684	1	0	0	0	0	0	0	0	1	1	4	0		-0.207608	1.52002	1.63679	1.61434	1.4094	0.610493	0.861841	0.706384	1.52155	1.14322	2	0	1	19	3
77	1	25.625	1	0	1	0	0	1	0	0	0	1	4	0		-0.619789	1.18315	2.12369	1.6543	1.3109	1.46387	0.533488	0.706384	1.85101	2.10596	3	1	1	3	3
80	2	18.6667	1	0	1	0	0	1	0	0	0	1	3	0		-0.638272	1.12849	2.11798	2.12333	2.0968	1.93105	1.69272	1.4367	1.99018	2.18142	2	0	1	1	1
69	1	27.6361	1	0	0	0	0	0	0	0	0	1	2	0		-1.22185	0.0948495	1.01915	0.500396	0.77169	0.521622	0.192598	0.486827	1.11315	0.902497	1	0	1	1	2
49	1	30.4367	1	0	0	0	0	0	0	0	0	1	4	0		-1.04576	0.720917	1.77501	1.80905	1.4255	1.36952	0.796191	1.20411	1.78328	1.26122	0	0	0	0	0
65	2	22.3674	1	0	0	0	0	1	0	0	0	1	1	0		-1.09691	2.62125	2.67992	1.88305	1.59134	1.61744	0.89124	1.25287	1.91449	1.44183	1	0
76	2	23.4857	0	0	0	1	1	0	0	0	0	1	3	0		-0.0409586	0.870483	1.48593	0.637217	0.245574	0.781972	-0.450132	0.0299448	1.03	1.07097	1	0	0	0	0
65	2	16.9747	1	1	1	0	0	0	0	0	0	1	4	0		-0.823909	1.93776	2.46176	1.23474	0.825462	0.98248	0.0242394	0.40907	1.57165	0.698769	1	0	0	0	0
65	1	25.0138	1	0	1	0	0	0	0	0	1	1	4	0		-0.823909	1.65206	1.0812	1.90109	0.943732	-0.112659	-0.253493	0.40907	0.808829	0.548013	0	0	0	0	0
48	1	20.7612	0	0	1	0	0	0	0	1	0	1	1	0		-0.79588	2.68291	1.38259	1.48341	1.21044	1.12074	0.701263	0.888204	2.41178	0.902497	1	0	0	0	0
85	1	16.4237	1	0	0	0	0	1	0	0	0	1	4	0		0.222716	-0.333474	0.44195	0.307682	0.0691695	1.85687	-0.450132	0.40907	1.84544	-0.124821	2	0	0	0	0
59	1	19.0451	1	0	0	0	0	1	0	1	1	1	1	0		-1.52288	1.57	2.08625	1.80905	1.83995	1.34281	1.41242	1.65301	1.07323	1.85954	3	1	1	5	3
90	2	21.4792	1	0	0	0	0	0	0	0	0	1	1	0		-0.229148	2.53357	1.3559	1.1805	1.24643	2.45729	1.11069	1.13782	2.66648	0.902497	3	1	1	3	1
69	2	25.5567	1	1	0	0	0	0	0	0	0	1	2	0		-0.721246	1.36518	1.69824	1.6249	0.78554	0.706705	0.221873	0.449085	1.44442	0.902497	3	1	1	4	2
89	2	20.3018	1	0	1	0	0	0	0	0	0	1	4	0		-1.69897	0.866245	2.50597	1.08472	1.60435	1.54214	0.199293	1.71035	2.78626	1.86399	3	1	1	1	2
89	2	17.9556	1	0	0	1	0	1	0	0	0	1	3	0		-1.04576	1.32354	1.87485	2.06321	1.54162	1.24576	0.783377	1.1516	2.7623	1.74323	3	1	1	1	1
92	1	27.2817	0	1	0	0	1	0	0	0	0	1	1	0		-1.1549	2.07179	1.77951	1.7529	1.53221	1.16087	0.520575	0.92731	2.02436	1.84146	2	0	1	1	1
85	2	17.9817	1	0	0	1	0	1	1	0	0	1	3	0		-0.853872	2.42979	1.89379	1.97137	1.47825	0.98248	0.0613403	1.01618	1.23291	1.2721	2	0	1	1	2
72	1	28.5156	0	0	0	0	1	1	0	0	1	1	2	0		-0.00436481	1.83997	1.33741	1.6249	0.799112	-0.223377	-1.19927	-0.958236	1.99507	1.25016	2	0	1	1	2
72	2	20.9321	0	0	0	0	0	0	0	0	0	1	4	0		-0.769551	2.44166	2.06072	1.79285	1.6129	1.62389	1.1663	1.605	1.09357	1.7163	1	0	0	0	0
47	2	28.8828	1	1	1	0	0	0	0	1	0	1	2	0		-0.327902	1.94597	1.32793	2.36909	1.86505	1.50491	1.69792	1.82867	1.35526	1.52728	0	0	0	0	0
44	1	26.0044	1	1	1	0	0	0	0	1	0	1	2	0		-1.09691	1.06016	1.43256	1.74692	0.455602	0.621051	-0.198727	-0.503151	1.63277	0.245961	2	0
52	1	24.0569	1	0	1	0	1	0	1	0	0	1	4	0		-0.958607	2.58357	1.80581	2.14693	1.32601	1.78872	0.89124	1.55349	2.02436	1.93959	2	0	1	27	3
78	2	24.6479	1	0	1	0	1	1	0	0	0	1	2	0		-0.267606	2.64237	1.34673	1.38117	1.06299	0.256009	1.14297	0.366488	0.903094	1.00888	2	0	0	0	0
80	1	27.0842	1	0	0	1	1	0	0	0	1	1	3	0		-0.744727	2.28877	0.777199	1.90109	0.384455	0.805169	-0.530564	-0.958236	1.4934	1.02498	3	1	0	0	0
48	1	23.6203	1	1	1	0	0	0	0	0	1	1	2	0		-1.69897	-0.0829607	0.600883	1.70948	0.1806	0.484574	-1.94709	0.0992976	1.00697	0.797584	0	0	0	0	0
64	1	31.1791	1	0	1	0	0	0	0	0	0	1	4	0		-1.39794	1.76908	1.8632	1.47306	0.713246	1.32078	0.539045	0.999313	1.63277	1.48205	2	0	0	0	0
71	2	24.2029	1	1	0	0	0	0	0	0	0	1	4	0		-0.657577	2.77569	1.62209	1.77041	1.38038	1.51253	1.27314	1.43756	1.29081	1.42501	3	1	0	0	0
53	1	31.2213	1	0	0	0	0	1	0	0	0	1	3	0		-0.30103	3.29569	2.15758	2.0823	1.7701	1.63028	1.44497	1.83386	2.18543	2.09977	1	0	0	0	0
56	1	25.8264	1	0	0	0	0	0	0	1	1	1	2	0		-1.39794	1.86813	1.53486	1.88762	1.43095	2.09134	1.05946	1.51425	2.00623	1.72177	2	0	0	0	0
51	1	20.5607	1	0	1	0	0	0	0	1	0	1	4	0		-1.52288	1.49251	1.3559	1.55037	1.30693	1.39711	0.965258	1.36149	1.48396	1.2389	1	0	1	1	1
73	2	21.6731	1	0	0	1	0	0	0	1	0	1	3	0		-0.657577	2.04426	2.19664	1.38117	1.55551	1.09251	0.64075	0.556438	2.07881	2.07041	2	0	0	0	0
82	2	20.4789	1	1	1	0	1	0	1	0	0	1	3	0		-1.04576	0.824504	1.76592	1.07385	0.965106	2.07264	0.671649	0.704065	2.35472	1.60293	3	1	1	1	1
65	1	28.2828	1	0	0	0	0	0	0	0	0	1	4	0		-0.886057	2.32216	2.54651	1.60128	1.5957	1.01591	0.624781	0.522542	0.336163	1.69962	2	0	0	0	0
70	1	18.3655	1	1	1	1	0	0	0	0	1	1	3	0			2.30328	1.68271	1.40582	1.45235	1.07711	1.094	1.45535	1.95218	1.72177	1	0	0	0	0
81	2	18.9745	1	0	0	0	0	0	0	0	0	1	2	0		-2	1.29029	1.92985	1.57568	1.57905	1.71407	0.211089	0.714062	1.55466	0.994877	3	1	1	5	3
58	1	27.989	1	1	1	0	0	0	0	0	1	1	1	0		-0.568636	-0.764537	1.92431	1.68046	1.16356	1.02192	0.211089	-0.0195846	0.22483	0.556694	1	0	0	0	0
80	1	23.4979	1	0	0	0	0	0	0	0	0	1	3	0		-1	2.88325	2.29256	1.9445	2.31658	0.511049	1.07431	1.70396	2.59905	2.19933	1	0	1	1	1
78	2	24.7325	1	1	0	0	0	0	1	0	0	1	4	0		-0.823909	2.09081	1.06836	1.68378	1.21862	1.53967	1.15258	1.21666	1.51626	1.3305	3	1	1	1	2
80	1	14.1723	0	0	0	0	0	0	0	1	0	1	2	0		-0.39794	2.68781	1.76462	2.02975	1.27019	1.35898	0.862743	0.984585	1.74246	1.47064	2	0	1	1	1
45	2	41.3564	1	1	1	0	1	0	0	1	0	1	4	0		-0.251812	2.38902	1.41423	2.19873	2.43406	1.95964	1.78225	2.14472	1.67472	2.0626	2	0	1	4	3
85	2	18.9578	1	0	0	1	0	1	0	0	0	1	3	0		-0.00877392	1.78735	0.919452	0.92709	1.34192	-1.04328	0.211089	0.103627	1.11342	1.09522	3	1	1	1	1
81	2	18.4685	0	0	0	1	0	0	0	0	1	1	3	0			1.81524	2.25216	1.08614	0.812476	-0.0317047	0.141768	0.535063	1.47565	1.06337	2	0	0	0	0
72	1	28.5156	1	0	1	0	1	1	0	0	1	1	2	0		-0.508638	2.5598	1.36901	1.64626	1.3645	0.80633	0.211089	-0.0195846	0.777839	1.26058	1	0	1	2	3
61	1	21.1927	1	0	0	0	0	0	0	1	1	1	2	0		-1.22185	1.68123	1.89603	1.4049	0.348221	0.308741	0.211089	-0.165237	1.83664	0.877396	2	0	1	1	1
68	1	20.8889	1	0	1	0	0	0	0	0	1	1	2	0		-1	2.35449	1.33312	1.74078	1.94888	0.545993	0.54556	1.44245	1.72058	2.65162	1	0	1	1	1
81	1	24.5396	1	0	1	0	0	0	1	0	0	1	4	0		-2	2.97391	2.16747	2.06589	2.01318	1.09436	2.01037	2.26961	1.83664	1.73886	3	1	1	4	2
85	2	28.3632	1	1	1	0	1	0	0	0	0	1	2	0		-1.52288	3.58345	2.0381	1.5796	1.62908	2.60257	0.211089	1.56467	3.85733	1.71362	2	0	0	0	0
72	1	23.7228	1	0	0	0	1	0	0	0	1	1	1	0		-0.568636	2.83224	2.18791	1.58737	2.28663	1.72235	1.88438	1.79509	1.80439	1.9877	3	1	1	16	3
67	1	22.7336	1	0	1	0	0	1	0	0	0	1	2	0		-1.30103	2.68781	2.28353	1.85183	1.1045	0.672221	0.275674	0.465335	0.88476	1.26058	3	1	1	9	3
66	1	20.9572	1	1	0	0	1	0	0	0	0	1	1	0		0.222716	1.04101	1.81415	1.92195	1.38648	0.899553	0.635217	1.02206	1.11342	1.77513	2	0	1	4	3
55	1	21.7265	1	0	1	0	0	0	0	1	1	1	2	0		-1.22185	1.92993	1.52571	1.93106	-0.372107	0.650935	0.211089	0.535063	1.73524	0.556694	2	0	0	0	0
69	2	28.3581	1	1	0	0	0	1	0	0	0	1	4	0		-1.22185	2.85615	1.82052	1.42023	1.70636	2.90623	1.24809	0.904029	1.81746	2.25623	2	0	1	1	1
94	2	15.8667	1	0	0	1	0	1	0	0	0	1	3	0		0.758155	1.53948	1.44111	2.08056	2.75741	2.6351	1.22507	1.1568	0.614729	1.50602	3	1	0	0	0
89	2	19.025	1	0	0	0	1	0	0	0	0	1	4	0		-0.60206	3.01444	1.78149	1.79312	0.491972	-0.0317047	0.211089	-0.165237	1.24183	0.83331	2	0	1	1	1
79	1	29.4331	0	1	1	1	0	1	0	0	0	1	3	0		-1.69897	3.01774	2.5478	2.37491	1.81696	1.85238	1.57496	1.86419	1.28441	1.86368	1	0	0	0	0
82	2	19.7239	1	0	0	1	1	1	0	0	0	1	1	0		-1.30103	5.01502	2.085	1.95549	1.52582	0.353541	1.07431	1.76579	2.89666	1.60255	3	1	1	3	1
72	2	28.9993	1	1	0	0	0	1	0	0	0	1	4	0		-1.69897	2.13803	1.68937	1.72234	-0.372107	-0.819653	0.211089	-0.165237	0.0771289	1.72635	3	1	1	24	3
53	1	26.2596	0	1	1	0	0	0	0	0	0	1	2	0		-1.04576	2.99101	1.14447	1.58349	1.69146	0.983143	0.828364	1.44245	1.21191	1.55594	1	0	0	0	0
87	1	18.3646	1	0	0	1	1	0	0	0	0	1	4	0		0.071882	2.71128	1.75776	2.13629	2.06485	2.31655	2.12311	2.20042	1.57311	2.11597	3	1	1	9	3
88	2	13.5556	1	0	0	0	0	1	0	0	0	1	1	0		-0.638272	2.25734	1.66253	1.99365	1.69146	0.854285	1.57496	1.61966	1.65064	1.66027	3	1
80	2	20.2551	0	0	0	0	1	0	0	0	0	1	4	0		-1.30103	0.67166	1.43048	1.16004	0.348221	0.436193	-0.311294	-0.0195846	0.345623	0.681009	3	1	1	2	2
67	1	22.4531	1	0	1	0	0	0	1	0	1	1	3	0		-1.52288	2.86007	1.77141	1.99158	2.13816	1.50859	1.15258	1.1568	1.05828	1.57182	0	0	0	0	0
82	2	15.4422	1	1	0	1	1	1	1	0	0	1	3	0		-1.22185	3.10566	1.79143	2.06589	1.8425	2.25491	0.959105	0.765888	1.35001	1.90416	2	0	1	2	3
59	1	30.0826	1	1	1	0	0	0	0	0	1	1	2	0		-0.853872	2.40907	1.71165	2.10199	1.8425	2.21787	1.22507	1.39734	1.80439	1.71362	2	0	1	2	1
78	2	22.2826	1	1	0	0	0	1	0	0	0	1	1	0		-0.49485	1.92459	1.80632	1.50754	1.22312	0.699047	0.635681	0.965647	0.720786	1.40072	3	1	1	39	3
70	1	22.0386	1	0	1	0	0	1	0	1	0	1	3	0		0.898176	2.87396	1.0894	1.07061	-0.257812	-0.869285	-0.176333	0.527374	0.720786	0.308856	3	1	0	0	0
74	1	24.3496	1	0	1	0	0	1	1	0	0	1	2	0		-1.30103	2.01025	1.16826	1.96625	1.83421	1.74298	1.8663	1.47087	1.22451	1.85068	2	0	1	1	1
53	1	25.6896	0	0	0	0	0	1	0	0	1	1	2	0		-1.30103	1.59028	1.6205	2.15363	1.45325	2.59247	1.61502	1.33114	1.14129	1.40072	0	0	0	0	0
54	1	32.9861	1	1	1	0	0	0	0	0	0	1	4	0		-0.744727	0.947236	1.2548	1.69465	1.64392	1.2076	0.446416	0.846186	0.151624	1.05919	1	0	0	0	0
73	2	22.6801	1	1	1	0	1	0	0	0	0	1	2	0		-1.52288	1.8453	0.983439	1.50754	-0.724053	-0.369816	-0.176333	0.0767924	0.363327	0.387434	2	0	1	6	3
67	1	23.3355	1	1	0	0	0	0	1	0	0	1	3	0		1.11461	1.94995	0.164147	1.69758	-0.724053	-1.07639	1.80112	-0.029762	0.863766	-0.00418877	2	0	0	0	0
78	2	23.1535	1	1	1	0	1	0	0	0	0	1	4	0		-0.443697	1.93953	1.59673	1.51253	1.28798	0.814542	0.788082	0.21923	1.96439	0.986558	3	1
57	2	22.3757	0	0	1	0	0	0	0	0	0	1	4	0		-1.52288	2.82481	0.219827	1.25511	-0.724053	-0.869285	-0.176333	-0.51722	1.38201	0.0592364	1	0	0	0	0
69	1	25.5937	1	0	0	0	0	0	0	0	1	1	2	0		-0.958607	2.16365	1.86122	2.6408	1.59348	1.79961	1.22523	1.17237	1.49544	2.26954	2	0	1	1	1
68	2	20.1973	0	0	0	0	0	0	0	0	0	1	1	0		-1.22185	1.52967	2.36349	1.20183	1.18321	1.04307	0.983637	0.493269	1.45654	1.13732	2	0	0	0	0
74	2	22.2222	1	0	0	0	0	0	0	0	0	1	1	0		-0.481486	1.96858	0.762237	1.27669	0.813077	1.17523	0.565364	0.304778	1.61611	1.16152	3	1	1	29	3
83	1	30.8254	1	0	1	0	0	1	1	0	1	1	2	0		-0.958607	1.03383	1.25091	0.241696	1.95467	1.56466	0.528425	1.70907	1.24245	1.5173	3	1	0	0	0
85	2	14.3459	0	0	0	0	1	0	0	0	0	1	4	0		-2	1.16205	1.27393	1.17761	-0.724053	-0.208817	-0.176333	-0.280841	-0.826034	1.01654	2	0	1	4	3
84	1	25.5036	1	0	1	1	0	0	0	0	1	1	2	0		0.30103	2.42918	1.31783	0.826442	-0.574027	-0.284851	-0.0861155	0.0248272	0.893048	0.81308	2	0	1	1	2
78	2	24.4	1	0	1	0	0	0	0	0	1	1	4	0		0.736397	2.04337	0.822815	0.702129	-0.107543	0.0841205	0.446416	0.345162	0.421659	0.490373	2	0	0	0	0
95	2	22.659	1	1	0	0	0	1	0	0	0	1	2	0		-1.04576	2.51809	1.91895	1.42224	0.96875	0.677917	0.0677436	-0.51722	1.15473	1.03105	2	0	1	10	3
74	1	20.5693	1	0	0	0	1	1	0	0	0	1	4	0		0.855519	3.41286	1.36251	1.45551	0.795396	2.57349	1.20901	0.965647	3.36853	1.32028	3	1	1	11	3
98	2	20.6222	1	1	0	1	0	1	0	0	0	1	3	0		-0.744727	1.43567	1.45317	1.15245	0.996096	0.796499	0.891854	0.262843	0.921177	1.26104	3	1	1	2	3
72	2	28.0404	1	0	1	0	1	0	0	0	0	1	4	0		-0.958607	3.46104	1.89143	1.63501	1.59348	1.21809	1.77093	1.56919	1.65479	1.48052	1	0	0	0	0
79	2	18.3268	1	0	0	0	0	0	0	0	0	1	2	0		-1.04576	2.57929	1.4077	1.15245	0.863557	1.05608	0.759866	0.527374	2.12097	1.00171	3	1	1	1	1
80	2	20.3122	1	0	0	0	0	0	0	0	0	1	4	0		-1.52288	2.91845	1.38868	1.66348	0.758614	-0.708575	0.635681	-0.029762	2.93193	0.658485	3	1	1	17	3
72	1	24.0184	1	0	0	0	0	0	0	1	0	1	4	0		-0.823909	2.20718	1.47629	1.66746	0.424622	1.34281	0.60131	0.683686	2.05781	-0.00418877	3	1	1	12	1
63	1	21.0962	0	0	0	0	0	0	0	1	1	1	4	0		-1.30103	1.52967	1.79895	1.4609	0.165838	-0.869285	0.252955	-0.51722	1.1276	1.31075	1	0	0	0	0
88	2	16.3473	1	0	0	1	1	0	1	0	0	1	3	0		-1.30103	2.23126	0.571283	1.01049	1.07223	0.699047	0.284658	0.527374	0.88342	1.37491	1	0	0	0	0
78	2	28.9632	1	1	1	0	1	0	0	0	0	1	4	0		-0.920819	2.52905	2.41786	1.64736	1.39469	1.43454	1.2871	1.13391	1.93086	2.00642	2	0	0	0	0
91	2	26.2545	1	0	0	0	1	0	0	0	0	1	1	0		-1.04576	2.36146	1.46482	1.75656	1.78199	2.28	1.85874	1.514	1.74852	1.94063	2	0	0	0	0
57	2	24.2969	1	0	0	0	0	0	0	0	1	1	1	0		-0.823909	2.31623	1.96685	2.28558	2.14583	0.353541	2.08006	1.8561	2.1365	1.66578	2	0	1	2	3
74	2	22.6847	1	0	1	0	0	0	0	0	0	1	2	0		-0.39794	3.44193	1.7971	1.96625	1.77747	1.28776	1.9032	1.67249	1.70142	1.7989	2	0	0	0	0
86	2	16.1712	1	0	0	0	1	0	0	0	0	1	4	0		-0.744727	2.48436	1.99778	1.72811	1.7112	1.67525	1.85111	1.29769	1.96439	1.82759	3	1	1	1	2
53	1	25.4041	1	0	0	0	0	0	0	1	1	1	4	0		-1.39794	1.47741	1.41082	1.331	0.678574	1.3339	1.31636	0.623784	1.02381	1.05919	1	0	0	0	0
88	1	22.8879	0	0	0	0	0	0	0	0	0	1	1	0		-0.823909	3.48189	2.43174	2.56495	2.07374	1.11806	1.60245	2.0247	2.59035	2.27069	3	1	1	3	1
67	1	26.1719	1	1	1	0	0	0	0	1	0	1	2	0		0.225309	2.2705	2.49944	2.10928	1.69932	1.01664	1.89962	1.82294	1.80208	1.59202	1	0	0	0	0
79	1	25.6055	1	0	1	0	0	1	0	0	1	1	1	0		-0.244125	2.1568	1.90263	1.52201	2.21185	2.01467	0.722577	1.96601	2.11327	2.02424	3	1	1	14	3
69	2	21.6441	1	0	1	0	0	0	0	0	0	1	4	0		-1.69897	1.67302	1.41533	1.67495	1.08097	0.874406	0.836645	0.473838	1.1566	0.934994	3	1	1	4	3
66	1	25.3245	1	1	1	0	0	1	0	0	1	1	1	0		-1.52288	2.77261	0.403543	1.20347	0.139633	0.225188	0.528425	1.18627	0.872805	0.74054	2	0	1	7	3
65	2	23.2434	0	0	0	0	0	0	0	0	0	1	4	0		-0.79588	2.70227	1.28627	0.702183	1.12892	0.1769	0.820678	1.46784	1.93059	1.78337	1	0
68	1	27.2173	1	0	0	0	1	0	0	0	0	1	4	0		0.7348	2.58172	1.99138	1.46253	2.50438	1.20197	1.3687	1.7124	1.44617	2.25854	2	0	1	1	2
74	1	26.025	1	1	1	0	0	1	0	0	1	1	4	0		-1.09691	2.80611	1.5243	1.43353	1.43747	1.46112	0.848753	1.38614	2.3795	1.26332	3	1	1	15	3
65	2	21.1023	0	1	0	0	0	1	0	0	0	1	2	0		-0.508638	1.59615	2.06394	1.54676	1.58091	1.79567	0.791856	1.05909	1.93634	1.82151	2	0	0	0	0
71	1	21.0547	0	0	1	0	0	1	0	0	0	1	4	0		-1.52288	2.78337	1.50973	1.98411	2.07374	1.36689	1.87751	2.07906	2.00128	1.77011	3	1	1	15	3
77	1	24.5578	1	1	1	0	1	1	0	0	0	1	2	0		-1.04576	2.61913	2.09448	1.6029	0.943086	1.2681	0.668195	1.00071	1.665	1.57371	3	1	1	5	3
75	1	19.3772	0	1	0	1	0	0	0	0	0	1	1	0		-1.30103	2.72975	1.61873	1.89164	1.49322	0.0034536	1.27867	1.85924	2.28022	0.934994	2	0	0	0	0
86	2	18.718	0	0	0	1	1	1	0	0	0	1	3	0		-1	2.98902	1.38961	1.72009	1.00177	0.454356	0.528425	0.3252	1.96969	0.611746	1	0	0	0	0
83	2	30.6302	0	0	0	0	1	0	0	0	0	1	2	0		-0.958607	3.02309	1.85853	1.26212	1.84184	1.36689	1.52972	1.5126	2.43812	1.63547	2	0	0	0	0
82	1	17.5697	1	1	0	0	1	1	0	0	0	1	3	0		-1.69897	1.98559	1.83075	1.92665	1.81724	1.79567	1.54464	1.92678	1.34863	1.72849	2	0	1	1	1
74	1	22.2837	1	1	1	1	0	1	0	0	0	1	3	0		-1.04576	2.71221	2.01757	2.09542	2.64403	0.0557895	2.1195	2.15382	2.08269	2.16996	1	0	0	0	0
79	2	25.5912	1	1	1	0	1	1	0	0	0	1	2	0		-0.30103	2.17139	1.55948	1.07578	0.943086	0.387145	0.634924	0.473838	0.700901	1.45019	3	1	1	4	3
87	2	19.898	0	0	0	0	1	0	1	0	0	1	4	0		-2	2.27839	2.23712	1.68998	1.05562	-0.0675175	0.668195	1.27331	1.56598	0.961908	2	0	0	0	0
84	2	19.7963	1	0	0	0	0	1	0	0	0	1	2	0		-0.130768	2.64158	0.885653	1.6182	0.634674	-0.0675175	1.7625	0.473838	0.264713	0.611746	2	0	0	0	0
65	1	20.2694	0	0	0	0	0	1	0	0	0	1	1	0		-2	2.16668	1.57308	1.95479	1.96031	2.01739	1.49929	1.79445	2.51961	1.83371	1	0	0	0	0
82	1	21.8381	1	0	0	0	0	0	0	1	0	1	1	0		-1.30103	2.36245	2.01388	1.93703	2.30757	2.12289	1.33355	1.63188	1.41886	1.19687	2	0	1	4	3
82	1	20.8638	1	0	0	0	1	1	0	0	0	1	2	0		-1.69897	2.19887	1.21148	1.50614	1.36058	0.730875	1.35126	1.63188	0.908608	1.16059	2	0	1	7	3
67	1	19.5196	1	0	0	0	0	0	0	0	0	1	4	0		-2	2.08787	2.37725	1.94216	1.80885	1.60612	1.49929	1.74429	1.79485	2.01531	1	0	0	0	0
80	2	17.7778	1	0	1	0	1	1	0	0	0	1	4	0		-1.22185	2.2544	1.79201	1.70898	1.67926	0.1769	1.31556	0.744385	1.55507	1.12191	3	1	1	1	2
59	1	25.1338	1	0	0	0	0	0	0	1	1	1	2	0		-0.657577	3.59465	2.18548	2.16553	2.41939	1.92482	2.24986	2.03172	2.30886	1.55482	1	0	0	0	0
96	2	17.01	1	0	0	0	1	0	0	0	0	1	3	0		-1.52288	2.46453	2.63522	2.52501	3.23986	2.27129	2.78734	2.68483	4.09576	2.45459	2	0	1	1	2
69	1	20.6852	1	1	1	0	0	1	0	0	1	1	4	0		-0.958607	1.91359	2.91311	2.04393	1.85569	1.10107	1.65705	1.22002	2.59694	2.16171	3	1	1	14	3
66	1	28.4799	1	0	0	0	1	0	0	1	1	1	1	0		-0.721246	2.19123	1.96818	2.00213	1.65164	1.65568	1.81446	2.02141	2.04297	1.90154	1	0	1	16	3
76	1	25.8065	0	0	0	0	0	0	0	1	1	1	2	0		-0.60206	0.37407	-0.982271	0.136223	0.035041	1.06788	-1.34471	0.777384	-0.26047	0.0657929	2	0	0	0	0
46	1	29.668	1	0	0	0	0	1	0	0	0	1	2	0		-1.30103	1.25923	-0.783666	1.26358	-0.320633	1.09563	-0.917018	0.777384	-0.26047	0.0657929	2	0	1	4	3
92	2	13.7778	0	0	0	0	0	0	0	0	0	1	4	0		-0.920819	2.02243	1.93771	2.66445	2.07599	1.11204	0.924128	1.32293	2.85367	1.69211	3	1	0	0	0
62	1	21.2953	1	0	0	0	0	1	0	0	0	1	4	0		-2	2.36617	1.61684	1.61994	0.399366	1.44796	0.249979	0.882422	2.15177	0.975847	1	0	0	0	0
67	2	21.9261	1	0	0	0	0	0	0	0	0	1	1	0		-1.09691	0.542972	1.37033	1.10758	-0.129829	1.47875	0.330858	0.907081	1.51238	0.879227	3	1	0	0	0
75	1	17.9982	0	0	0	0	0	0	0	1	1	1	2	0		-1.52288	1.39566	0.984041	1.5419	-0.270041	1.2231	-0.335176	0.777384	0.474195	0.632596	2	0	1	3	3
69	2	26.0375	1	0	1	0	0	0	0	0	0	1	4	0		0.940516	1.91359	1.53031	1.14358	-0.373436	1.14011	-0.522745	0.777384	0.146848	0.341426	1	0	0	0	0
70	1	23.8751	0	1	0	0	0	0	0	1	0	1	2	0		-1	1.16452	1.48996	1.09827	0.310185	1.32811	0.676617	1.0002	1.07025	1.37648	2	0	0	0	0
75	1	19.1327	1	0	0	1	0	1	0	0	0	1	3	0		-0.677781	2.76482	1.67855	1.60679	-0.0446084	0.575845	0.160713	1.12581	1.19919	1.921	1	0	0	0	0
49	1	23.1405	0	1	1	0	0	1	0	0	0	1	1	0		-1.69897	2.02243	1.53031	1.88421	1.34565	1.56567	1.70947	1.98626	1.79998	1.90645	3	1	0	0	0
70	1	23.255	1	0	0	0	0	0	0	0	1	1	4	0		-1.30103	2.04088	1.2844	0.586748	-0.270041	1.21512	-0.522745	0.777384	0.379594	1.38658	2	0	0	0	0
68	2	24.9904	1	1	1	0	0	0	0	0	0	1	1	0		-0.468521	1.32155	1.59911	0.890826	-0.270041	1.2231	0.0610806	0.749345	1.52049	1.43506	1	0	1	5	1
54	1	21.8339	1	0	0	1	0	0	0	0	0	1	3	0		-1.09691	2.40585	1.74352	2.41379	2.78156	2.89962	2.00579	1.75578	1.33025	1.66748	1	0	0	0	0
88	1	21.5679	0	0	0	0	0	1	0	0	0	1	2	0		-0.568636	2.45137	1.24991	2.06464	1.85217	1.69693	0.74647	0.70103	0.998353	0.159946	3	1	0	0	0
80	1	20.3125	0	0	0	0	0	0	0	0	0	1	1	0		-1.52288	2.36128	1.28617	1.68118	1.45652	1.41857	1.67474	1.3743	2.4799	1.20215	2	0	1	11	1
80	1	23.3377	1	0	1	0	0	0	0	0	0	1	1	0		-1.52288	-0.0925064	0.792195	1.30912	0.765761	0.397993	0.114013	0.720128	-0.213811	-0.0570976	2	0	1	1	1
84	1	24.8902	1	0	1	1	0	1	0	0	1	1	2	0		-1	1.93293	0.460847	-0.151452	-0.607532	-0.410543	0.228213	0.720128	-0.58386	-0.0570976	2	0	0	0	0
92	2	20.6418	0	0	1	1	1	1	0	0	0	1	3	0		-0.69897	2.00308	1.0059	1.44509	0.0560914	0.160292	0.680687	0.720128	3.38979	0.0199518	3	1	0	0	0
66	2	32.0894	1	1	1	0	1	0	1	1	0	1	2	0		-0.619789	-1.86757	-0.080606	-0.151452	-0.232049	-0.410543	0.114013	0.720128	-1.2335	-0.0570976	3	1	0	0	0
66	1	26.0375	1	1	1	0	0	0	0	1	0	1	4	0		-0.537602	2.36453	2.29154	3.2588	3.57403	2.02027	2.31554	1.81836	1.60238	1.92853	2	0	1	1	2
93	2	18.6557	0	0	1	1	0	0	1	0	0	1	3	0		-1	1.49	1.87278	1.49406	1.34818	1.31363	1.7561	1.5169	1.58145	1.15635	3	1	0	0	0
78	2	23.0609	1	0	0	0	1	1	0	0	0	1	2	0		-0.853872	2.65814	0.0806707	1.06406	-0.138425	-0.410543	1.33731	0.720128	-0.681435	-0.0570976	2	0	0	0	0
68	1	23.255	1	1	1	0	0	1	0	0	0	1	2	0		-0.958607	-0.412682	-0.0242622	-0.286096	-0.232049	-0.410543	0.114013	0.720128	-1.2335	-0.0570976	1	0	1	1	1
63	1	22.231	1	0	1	0	0	1	0	0	0	1	1	0		-1.09691	2.54438	0.251044	0.90318	-0.200053	-0.236938	0.114013	0.720128	-0.681435	-0.0570976	3	1	1	85	3
93	2	18.4911	1	0	1	1	1	1	0	0	0	1	3	0		-1.69897	1.28842	0.0294152	0.558438	-0.232049	-0.410543	0.114013	0.720128	1.18718	-0.0570976	2	0	0	0	0
72	2	22.6003	1	1	1	0	1	1	0	0	0	1	4	0		-1.04576	2.36778	2.01734	1.90612	2.12791	1.32489	1.78695	0.956172	2.46145	1.23757	2	0	0	0	0
78	1	24.977	0	0	0	0	0	0	0	0	1	1	1	0		-0.769551	2.41821	2.15377	1.82355	2.31753	1.61767	2.42204	2.69076	2.09083	1.66748	3	1	1	6	3
69	1	24.4118	1	0	0	0	0	0	0	0	1	1	2	0		0.0606978	1.50699	3.03867	2.97872	2.57881	1.92972	2.38327	2.32262	1.91281	1.32996	2	0	0	0	0
59	1	26.8211	1	0	1	0	0	0	0	1	0	1	4	0		-0.30103	1.72242	2.04379	2.31645	2.09556	2.09248	1.349	2.1395	1.9798	1.56483	3	1	1	11	1
72	1	22.8659	0	0	1	0	0	0	0	0	0	1	1	0		-0.920819	1.35089	1.76396	2.57665	1.64248	1.61	1.64033	1.6664	2.39891	1.10874	1	0	0	0	0
73	1	25.8264	1	0	0	1	0	0	0	0	1	1	3	0		-1.52288	1.58734	1.18695	1.48207	0.642384	1.45387	0.956057	1.02904	-0.213811	-0.0570976	2	0	0	0	0
88	2	25.3333	1	0	1	0	0	0	0	0	0	1	4	0		0.0530784	2.24319	1.14084	1.7684	1.23021	1.07948	1.63154	1.53457	2.49816	0.342193	2	0	1	1	2
77	2	21.2084	1	0	0	0	0	0	0	0	0	1	4	0		-1.52288	1.92771	0.59641	1.17402	0.487653	-0.00707169	0.956057	0.793192	-0.960581	0.068557	1	0	0	0	0
90	1	27.993	0	0	0	0	0	0	0	0	0	1	1	0		-1.39794	2.65439	1.53651	1.85611	1.72773	1.24516	1.57235	1.52266	1.89613	1.87921	2	0	0	0	0
60	1	22.9592	1	0	0	0	0	1	0	1	1	1	1	0		-0.958607	3.1097	1.40475	1.75871	1.33775	0.509425	1.04757	1.40926	1.5875	0.148697	2	0	0	0	0
86	1	20	1	1	1	1	1	0	0	0	0	1	3	0		-0.102373	2.03605	1.63071	1.73091	1.6929	1.46725	0.927945	1.6324	1.13194	1.59645	3	1	0	0	0
68	1	24.6069	1	0	0	1	0	1	0	0	0	1	2	0		-0.744727	1.5575	1.76633	1.99428	1.50214	1.24516	1.1777	1.46861	1.26459	1.42466	1	0	1	4	3
70	1	24.6097	0	1	0	0	1	1	0	0	1	1	4	0		-1.39794	2.97697	2.15023	2.38388	2.28321	1.78577	1.8996	1.80627	2.0608	2.02943	2	0	1	8	1
67	2	22.5827	1	0	0	0	0	0	0	0	0	1	4	0		-1.22185	1.86907	1.66062	1.46948	1.19887	0.569129	1.23736	1.11047	0.862922	1.01181	2	0	0	0	0
84	2	19.5289	1	1	1	0	0	0	0	0	0	1	2	0		-0.823909	0.517844	0.82278	1.45851	1.4552	0.611256	1.13797	1.03975	0.901712	1.16872	3	1	1	1	1
55	2	22.7694	1	0	0	0	0	0	0	0	0	1	4	0		-1.52288	1.97656	1.17378	1.54596	1.71917	1.0892	1.36671	1.1332	1.54439	1.70778	2	0	0	0	0
81	2	20.8889	1	0	1	1	0	0	1	0	0	1	3	0		-0.443697	2.78948	2.14347	2.40077	2.2436	1.18473	1.00917	1.66041	1.91952	1.60248	3	1	1	2	1
80	1	19.5081	1	0	0	0	1	1	0	0	0	1	4	0		-1.52288	2.31858	1.98778	2.10999	2.2436	0.954765	1.10867	1.64265	1.25223	1.44779	3	1	1	2	1
44	1	24.5435	1	1	1	0	0	1	0	1	0	1	2	0		-1.30103	1.53446	1.25385	1.54596	1.50214	1.19166	0.362767	0.724203	1.5875	0.641694	2	0	1	1	1
41	1	25	0	0	0	0	0	0	0	1	1	1	4	0		-1.39794	2.21901	1.82306	2.13694	2.21612	1.59368	1.36201	1.67794	2.06333	1.81657	0	0	0	0	0
65	2	16.8889	1	0	0	0	0	0	0	0	0	1	2	0		-1.09691	1.75129	0.978519	0.854523	1.0496	1.44172	0.683507	0.348539	0.734257	0.69239	1	0	0	0	0
79	2	24.0055	1	0	1	0	0	0	0	0	0	1	2	0		-2	2.33917	0.854842	1.46948	1.67488	1.55805	0.862657	0.755072	1.94231	1.66543	2	0	0	0	0
63	2	22.6667	1	0	0	0	0	1	0	0	0	1	1	0		-0.187087	2.68002	1.91802	2.07157	1.64706	0.981641	0.421809	0.951896	1.84117	1.12053	2	0	0	0	0
85	2	22.2635	1	0	1	0	1	0	0	0	0	1	1	0		-0.387216	2.02337	1.96452	1.40053	1.75288	1.13461	0.550928	1.26507	1.05681	1.27554	2	0	0	0	0
81	1	24.3865	1	1	0	0	0	0	0	0	0	1	1	0		-0.958607	2.96197	1.5048	2.15553	2.06322	1.62373	0.976076	1.67295	2.02303	1.94395	2	0	0	0	0
92	1	17.3965	1	0	0	1	0	1	0	0	0	1	3	0		1.28511	2.87488	1.70478	2.27916	1.7362	1.6569	0.824555	1.22726	1.98625	2.00984	2	0	1	1	1
80	2	16.6976	1	0	0	1	0	1	0	0	0	1	3	0		-0.356547	2.28323	1.59237	1.7553	2.17802	1.33152	1.23207	1.15183	2.22574	2.22795	3	1	0	0	0
85	2	25.7885	1	0	0	0	1	1	0	0	0	1	1	0		-1.69897	2.27486	-1.89867	1.75721	0.962188	0.39336	1.71668	-1.6396	0.757144	0.916233	3	1	1	7	3
74	2	22.8538	1	0	1	0	1	0	0	0	1	1	4	0		-1.30103	0.098274	1.97094	2.01277	2.31279	1.92357	1.39455	0.77022	2.08765	2.0422	2	0	1	1	1
47	2	24.2382	0	0	0	0	0	0	0	0	0	1	4	0		-0.69897	2.54895	1.40941	1.78206	1.90274	1.99129	0.350535	-0.471253	1.30063	1.13291	1	0	0	0	0
63	1	23.3067	1	0	1	0	0	1	0	0	0	1	4	0		-1.69897	1.27799	0.690154	1.18326	-0.569143	0.794942	-1.48992	0.147498	-0.564381	-1.36142	1	0	0	0	0
77	1	21.9516	1	1	1	0	1	1	0	0	0	1	2	0		-0.958607	2.30314	2.49572	1.85901	1.37894	2.30303	0.260491	1.17747	1.95904	1.38421	3	1	1	7	3
74	2	23.5588	1	0	1	0	0	0	0	0	0	1	2	0		-1.09691	3.69076	2.43855	1.93794	1.55706	1.33152	1.06627	1.52266	2.95709	1.9403	2	0	1	1	1
85	2	22	0	0	0	0	0	0	0	0	0	1	3	0		-0.744727	1.26883	1.24212	1.72735	1.35173	1.95626	-0.429098	0.55692	0.882545	1.42466	3	1	0	0	0
57	2	29.1363	1	0	0	0	0	1	0	0	0	1	1	0		-0.161151	1.90071	1.9836	1.25192	1.93618	2.12393	0.520523	0.990304	2.65287	2.07918	2	0	0	0	0
69	2	15.6046	1	0	0	0	0	0	0	0	0	1	4	0		-1.04576	2.68627	2.33828	1.70922	1.72773	2.87571	0.386798	0.121938	1.73419	1.57178	3	1	1	3	1
51	2	30.12	1	0	0	0	0	0	0	1	0	1	4	0		-0.0555173	1.75652	0.662959	1.60965	1.08978	1.19853	-1.15443	-3.19058	3.31077	0.916233	1	0	0	0	0
92	2	19.3878	0	0	0	0	0	1	0	0	0	1	2	0		-1.22185	3.07785	2.47103	1.49083	1.62794	0.837822	-0.256527	-0.657711	0.974238	1.34996	2	0	1	2	3
63	1	25.8166	1	1	1	0	0	0	0	1	0	1	4	0		-0.200659	2.36436	1.72589	2.21683	1.55706	1.11221	0.312923	0.55692	1.22695	1.09501	2	0	0	0	0
63	1	28.9941	1	0	0	0	0	0	0	0	1	1	2	0		-0.30103	2.62358	2.14072	2.39565	1.779	0.182505	1.13374	1.21762	1.98736	0.108202	3	1	0	0	0
66	2	25.6312	1	0	1	0	0	1	0	0	0	1	4	0		-1.52288	1.24043	0.558619	1.56819	1.1699	-1.49532	-0.417671	-0.317678	0.533548	-0.341022	2	0	0	0	0
84	2	15.3853	1	0	0	1	0	1	0	0	0	1	3	0		-0.508638	3.09094	1.96731	3.16695	2.04979	1.15862	1.75038	2.3255	2.77481	1.20931	3	1	1	3	3
70	1	18.9062	0	0	0	0	0	0	0	1	1	1	4	0		0.298853	1.39861	1.49436	1.98595	1.31385	2.19508	1.61156	1.93203	1.64196	-2.25176	1	0	0	0	0
83	1	24.6877	1	0	0	0	1	1	0	0	0	1	2	0		-2	2.10171	2.04514	2.3656	1.87075	1.97512	1.88064	1.89016	2.05386	2.12004	3	1	1	3	3
84	2	25.6101	1	1	1	1	1	0	0	0	0	1	3	0		-0.408935	2.56973	2.20178	1.85465	1.20827	1.15862	1.17232	1.28807	2.30032	1.06246	3	1	1	1	1
81	2	24.6711	1	0	0	1	1	0	0	0	0	1	3	0		-1.52288	2.38577	1.62551	2.58197	0.685825	0.707385	0.681175	0.893187	1.60549	0.0339777	0	0	0	0	0
88	2	24.4898	1	0	0	0	0	1	0	0	0	1	1	0		-0.823909	2.19667	1.29657	1.61962	1.84719	0.880354	1.37653	1.53117	1.74127	-0.341022	2	0	1	1	2
93	2	16.0256	1	0	1	1	1	1	0	0	0	1	3	0		-1.52288	2.60175	0.971925	1.57954	1.60909	0.310713	1.34802	1.29915	2.3875	0.554799	2	0	0	0	0
67	2	24.3496	1	0	1	0	0	1	0	0	0	1	4	0		-1.52288	2.35575	0.502039	1.69022	0.753615	1.87114	0.70644	0.633516	1.57812	-0.341022	3	1	1	74	3
71	2	20.5457	1	0	0	1	0	0	0	0	0	1	3	0		-1.1549	3.60763	1.76337	1.81834	1.70516	1.68893	1.78258	1.71178	4.41382	1.73188	2	0	1	1	2
83	1	17.0588	0	0	0	1	0	0	0	1	0	1	3	0		-0.337242	2.5035	1.20633	1.8916	1.36725	1.32223	1.4128	1.963	3.34445	0.176992	2	0	0	0	0
71	2	22.7741	1	0	0	0	1	0	0	1	0	1	1	0		-0.79588	1.87722	0.939151	1.23515	0.530488	0.349246	0.730794	0.604256	2.55946	-0.341022	3	1	1	15	3
78	1	24.4473	1	0	0	0	0	0	0	0	1	1	2	0		-0.552842	2.52418	1.64665	2.01484	1.4832	1.25066	1.10675	1.42926	1.21361	0.461286	3	1	1	11	3
70	1	27.0051	1	1	1	0	0	1	1	0	0	1	2	0		-1.22185	2.26303	0.0309538	2.02456	1.08743	-1.49532	2.17431	1.47352	1.72566	-0.341022	3	1	1	22	3
81	1	16.6831	0	0	0	0	0	0	0	1	0	1	4	0		-0.366532	1.73338	1.68738	2.387	2.05457	2.29126	1.68733	1.85079	1.78616	0.639972	1	0	0	0	0
62	2	22.1453	1	0	1	0	0	0	0	1	1	1	4	0		-1.69897	1.70832	1.59647	2.20319	1.30275	1.1724	0.70644	1.42006	1.16812	-0.341022	1	0	0	0	0
74	2	22.1852	1	0	1	0	1	1	0	0	0	1	4	0		-0.920819	0.420521	1.04835	1.27749	1.3877	0.754199	0.106984	0.54173	1.16812	-0.341022	3	1	0	0	0
90	2	18.3089	1	0	0	0	1	1	0	0	0	1	4	0		-2	1.7272	1.16968	1.49582	1.72592	0.798459	1.3949	1.48205	1.16812	0.410844	3	1	1	9	3
78	2	24.4898	1	0	1	1	0	0	0	0	0	1	1	0		-1.22185	-0.30093	1.22986	0.931859	-1.56115	-1.49532	-0.566008	-0.317678	-0.594636	-0.341022	2	0	1	1	1
95	2	12.2959	0	0	1	0	0	0	0	0	0	1	4	0		-0.638272	2.48225	1.40614	1.33368	1.54424	0.227573	1.51154	1.42926	4.48854	0.509188	3	1	1	5	1
78	1	23.9188	1	1	0	0	1	0	0	0	0	1	2	0		0.501059	2.90423	1.90794	2.66638	2.45814	0.954783	1.95062	2.12206	2.52521	-0.0466275	3	1	1	9	3
72	2	21.1702	1	0	1	1	1	0	0	0	0	1	3	0		-1.30103	2.08754	1.40614	2.07875	1.56091	0.487126	1.57744	1.3622	1.64786	-0.341022	1	0	0	0	0
92	2	24.7325	1	0	1	0	1	0	0	0	0	1	1	0		-1.1549	2.30283	2.11268	2.59467	2.44539	2.53471	2.0483	1.94989	2.0335	1.29643	3	1	0	0	0
94	2	17.9419	0	0	0	0	0	1	0	0	0	1	4	0		-0.69897	1.48364	1.9028	1.91753	2.15825	1.46894	1.97928	1.89493	2.01609	1.43286	3	1	1	8	3
51	1	25.9516	1	0	0	0	0	0	0	0	0	1	1	0		-0.408935	2.28618	1.59647	1.89877	1.60909	1.51579	1.65045	1.01889	1.94592	-0.341022	2	0	1	2	1
80	1	22.5722	0	0	0	1	0	0	0	1	0	1	3	0		-1.39794	2.29455	1.46021	2.12722	1.18289	-1.49532	1.48015	1.15295	1.99101	-0.341022	3	1	0	0	0
78	1	22.5069	1	0	1	0	0	0	1	0	0	1	4	0		-1.52288	1.75756	1.76337	2.05997	2.02061	1.39874	1.772	1.60616	1.54696	-0.0466275	0	0	0	0	0
88	2	22.0166	1	0	1	1	0	0	0	0	0	1	4	0		-0.744727	2.95107	2.83364	2.16827	1.82217	1.65613	1.11706	1.76302	2.32232	1.86108	2	0	0	0	0
83	2	17.301	1	0	0	0	0	1	0	0	0	1	4	0		0.767898	2.94011	2.44097	2.45608	2.00706	1.64671	1.42305	1.89347	2.15105	2.302	3	1	1	28	3
46	1	23.618	0	0	1	0	1	0	0	0	0	1	4	0		-0.657577	0.317219	3.02493	1.85593	1.84259	1.62748	0.972694	1.51131	1.91173	0.902401	2	0	1	2	1
87	1	18.1787	0	0	0	0	0	0	0	0	0	1	2	0		-1.39794	3.40999	1.37144	1.8832	1.76345	2.44747	1.10344	1.72582	1.43698	0.523062	2	0	0	0	0
83	1	23.0212	1	0	1	0	0	1	0	0	0	1	2	0		0.432969	2.74064	1.86979	1.79761	1.67821	1.33126	0.283686	1.54228	2.00997	1.0286	3	1	1	6	3
62	1	26.2976	1	1	1	0	0	1	1	1	0	1	1	0		-0.60206	3.04748	2.34228	2.22478	1.89961	0.815978	1.4435	1.87413	1.75924	2.17194	2	0	1	4	3
63	2	34.6831	1	1	1	0	0	1	0	0	0	1	4	0		-0.886057	0.317219	2.92154	2.18285	1.98461	2.03605	1.19542	1.72582	2.32694	1.6777	2	0	0	0	0
78	1	21.2279	1	0	1	0	0	0	1	0	0	1	2	0		-1.69897	3.12892	2.57811	2.73176	2.31937	2.29533	2.24308	2.17378	2.15105	2.24225	3	1	0	0	0
93	2	21.8144	1	1	1	0	1	0	0	0	0	1	4	0		0.498311	2.70029	2.27087	2.04718	1.82558	1.53411	1.13051	1.72582	1.23973	1.92923	3	1	0	0	0
74	1	23.845	1	1	1	0	0	0	0	1	1	1	4	0		-0.39794	0.885233	2.70105	2.36681	2.00387	1.54509	1.10344	1.76302	1.43698	1.61641	0	0	0	0	0
75	2	20.635	1	0	0	1	0	0	0	0	0	1	3	0		-0.522879	2.49039	3.06741	2.45447	1.80503	1.23772	1.00312	1.75776	1.43698	1.80055	1	0	0	0	0
66	1	24.8033	0	0	0	0	0	0	0	0	1	1	1	0		-0.468521	1.95861	1.32223	2.22704	1.6455	-0.293117	0.125429	1.52378	0.753626	-0.131257	2	0	1	1	1
56	1	23.6295	1	0	1	1	0	0	0	1	1	1	3	0		-1	3.77518	3.50502	3.1342	2.12601	1.95922	2.70925	1.97756	2.017	2.2304	0	0	0	0	0
71	1	23.9512	1	0	1	1	1	1	0	0	0	1	3	0		-1.09691	1.067	2.09948	1.92382	1.92275	2.83011	1.13051	1.70413	2.16263	1.69683	3	1	0	0	0
57	1	25.6172	1	1	1	1	0	0	0	1	1	1	3	0		-1.52288	0.0744838	1.92627	1.8832	1.55989	1.58744	1.04724	1.90781	1.67051	0.786528	1	0	0	0	0
86	2	22.3543	0	0	1	0	0	0	0	0	1	1	2	0		-1.52288	2.97614	2.40471	2.22704	2.21374	-0.410543	2.17236	2.21343	2.239	2.29122	2	0	0	0	0
83	2	18.6667	0	0	0	0	0	1	0	0	0	1	4	0		-0.19382	2.16452	2.26059	1.48807	1.74943	1.13025	0.957157	1.67654	1.71814	1.2216	3	1	1	2	2
81	2	21.438	0	0	0	0	1	0	0	0	0	1	1	0		-1.39794	1.40383	2.28101	2.47673	1.95223	1.59766	1.04724	1.74188	1.43698	1.86824	1	0	0	0	0
57	1	30.478	1	1	1	0	1	0	0	1	0	1	2	0		-0.619789	1.43139	2.24666	2.46569	2.08896	1.62748	1.75321	2.09566	2.56619	1.52372	2	0	1	5	3
93	2	17.0533	1	0	0	1	0	0	0	0	0	1	3	0		-1.30103	2.83893	2.86013	2.39552	1.78432	1.34574	1.89288	1.77347	2.32232	1.76789	2	0	1	1	1
68	1	26.9531	1	1	1	0	0	1	0	0	0	1	1	0		-2	3.78056	2.57121	2.5266	1.88297	1.7275	1.33741	1.82968	4.92486	2.1892	2	0	1	1	1
84	2	20.4444	1	0	0	0	0	0	0	0	0	1	1	0		-1.52288	2.86934	2.29433	2.09008	1.85949	1.42702	1.37028	1.80949	2.43019	1.82395	1	0	0	0	0
67	2	23.3091	0	1	0	0	0	0	0	1	0	1	1	0		-1.69897	2.86734	2.63766	2.52221	2.82361	1.40579	2.76614	2.01793	2.52821	2.13129	1	0	0	0	0
31	1	21.0663	0	0	0	0	0	0	0	1	0	1	4	0		-1.30103	0.75474	1.47093	1.83981	1.71763	1.99566	1.04724	1.73654	1.2601	1.41427	0	0	0	0	0
79	1	23.3067	0	0	0	0	1	1	0	1	0	1	3	0		-1	1.72521	1.47093	2.49221	2.15046	1.25418	0.925405	1.65974	0.308857	1.08297	2	0	1	1	2
87	2	26.1069	1	0	1	0	1	0	0	0	0	1	4	0		-0.958607	2.33324	2.27765	2.23598	1.93261	1.37386	1.41269	1.82968	2.15686	1.7422	1	0	0	0	0
53	1	21.4159	1	1	0	0	0	0	0	1	1	1	4	0		-2	2.47442	2.09948	2.22025	0.407302	2.39646	1.30355	1.66536	2.20723	1.39908	0	0	0	0	0
86	1	20.9366	1	0	0	0	0	0	0	0	1	1	1	0		-0.886057	3.52575	2.09518	2.0618	1.93261	1.90101	2.12689	1.95927	1.97373	2.23833	2	0	1	1	1
90	2	22.1161	0	0	0	0	0	1	0	0	0	1	4	0		-0.207608	1.14144	1.40991	1.52134	1.1245	2.10769	0.922165	1.33788	1.02102	1.21153	3	1	1	15	3
71	2	22.9719	1	0	1	0	0	0	0	0	0	1	4	0		-1.22185	1.19329	0.782234	1.06457	0.540691	1.20371	0.429078	1.0998	3.03826	1.07597	1	0	1	1	1
70	1	25.9516	1	0	0	0	0	1	0	0	0	1	2	0		-0.920819	1.70693	1.4349	1.3149	1.47521	0.962806	0.152221	1.0579	0.628513	0.967202	2	0	0	0	0
48	1	31.4334	1	1	1	0	1	0	0	1	1	1	2	0		-0.167491	1.12849	1.42001	1.44766	1.20351	1.27924	0.807648	1.26134	1.48201	0.456327	1	0	0	0	0
68	1	21.7193	0	0	0	1	0	0	0	0	0	1	3	0		-1.52288	2.13375	1.28474	1.70172	1.55928	1.40106	1.78471	1.85463	1.47007	1.61661	0	0	0	0	0
81	1	28.3447	1	1	1	0	1	1	0	1	1	1	2	0		-0.443697	1.48559	0.235102	0.90776	0.0345755	-0.219379	-0.148463	1.00302	0.249529	0.0822126	1	0	1	2	1
78	1	22.3543	1	1	1	0	0	0	0	1	0	1	4	0		-0.113509	2.31858	0.996159	2.1895	0.653717	0.693564	1.14947	1.19778	0.533064	0.0344537	3	1	1	4	3
94	2	23.7864	1	1	1	1	1	1	1	0	0	1	3	0		-1.69897	0.65021	0.996159	1.7856	1.1245	2.569	0.284658	1.22549	0.547511	0.673941	3	1	1	1	1
89	1	15.2249	1	0	0	0	1	0	0	0	0	1	1	0		-2	1.45364	0.0423931	0.90776	0.194349	0.985317	0.152221	0.945072	-0.377797	-0.724158	3	1	1	16	3
87	2	21.2084	1	1	1	1	1	1	1	0	0	1	3	0		0.100371	2.67007	1.78947	2.0354	1.6101	1.67404	1.21012	1.26134	1.93259	1.8726	3	1	1	1	2
89	2	18.3738	1	0	0	0	1	0	0	0	0	1	2	0		-0.431798	2.77518	0.319972	1.11813	0.749873	2.75462	0.243281	1.38606	2.61426	0.481669	2	0	1	1	2
83	2	16.2331	1	0	0	0	0	0	0	0	0	1	4	0		-0.585027	2.10104	1.57066	1.206	1.30038	1.36422	1.14229	1.26134	1.09795	1.28864	2	0	0	0	0
62	2	24.977	1	0	1	0	0	0	0	0	1	1	2	0		-0.0555173	1.59933	1.24388	1.55322	1.21825	0.947365	0.323692	1.15968	-0.56012	0.673941	2	0	1	1	2
78	2	25.9151	1	1	0	0	1	1	0	1	1	1	2	0		0.542825	-0.0746775	-1.2516	0.817038	-0.61876	-0.0563651	0.284658	0.956925	0.319082	-0.724158	3	1	0	0	0
70	1	22.9967	0	0	0	0	0	0	0	0	1	1	4	0		-1.52288	1.545	0.57835	0.842624	-0.179108	0.429193	0.284658	1.02532	-0.433434	0.168295	2	0	0	0	0
74	2	24.1217	1	0	0	0	0	1	0	0	0	1	4	0		-1	1.61323	1.04579	1.45551	1.21092	1.2887	1.22523	0.945072	2.36866	0.76045	3	1	1	12	3
100	2	21.6341	1	0	1	0	1	1	0	0	0	1	4	0		0.385606	1.24113	2.09946	1.6283	1.38498	1.18753	1.2314	1.25249	0.777611	1.77616	3	1	0	0	0
61	2	25.9695	0	0	0	0	0	0	0	1	0	1	3	0		-1.69897	2.40995	0.957577	1.40488	1.08114	0.962806	0.889186	1.31297	1.23654	0.851105	1	0	0	0	0
90	1	21.1927	1	0	0	0	1	1	0	1	0	1	2	0		-0.455932	0.169118	0.927088	1.53349	1.26058	1.28157	0.520523	1.04715	0.0488817	0.955269	3	1	1	3	1
65	1	19.9481	0	0	0	0	0	0	0	0	1	1	4	0		-0.769551	1.50097	1.48005	1.64871	0.653717	0.769261	0.429078	1.06853	0.641159	0.76045	1	0	0	0	0
63	1	23.9867	1	0	0	1	0	1	0	0	0	1	3	0		-0.568636	1.12849	1.72841	1.70786	0.919309	1.26479	0.818226	1.1789	2.0635	1.35117	2	0	1	14	3
65	1	29.7608	1	1	1	0	0	1	0	0	0	1	1	0		-0.585027	2.62118	1.40223	2.09362	1.74684	1.60037	1.4479	1.40165	1.32928	1.4611	3	1	1	1	1
81	2	20.8117	0	0	0	0	1	0	0	0	0	1	3	0		-2	2.33921	2.34364	1.75075	1.70178	1.50662	1.22084	1.34606	2.29757	2.03837	3	1	0	0	0
72	1	23.5261	1	1	0	0	1	0	0	0	0	1	4	0		-1.52288	3.00702	1.06296	1.84036	1.58515	2.06354	1.10583	0.719134	1.69426	0.918116	2	0	0	0	0
63	1	26.9274	1	0	1	0	0	0	1	1	0	1	4	0		-0.408935	1.82718	1.26304	2.4496	1.69819	1.61222	1.3294	1.40165	1.15535	1.11491	2	0	0	0	0
75	1	21.9363	1	1	1	0	1	0	0	0	1	1	2	0		-1.04576	0.515592	1.42749	1.60004	0.833584	1.25003	0.323692	1.40165	0.943207	-0.580636	1	0	0	0	0
92	2	20.5078	1	1	1	0	0	1	0	0	0	1	3	0		-0.853872	1.66094	1.36282	1.46011	0.896207	1.07206	0.758088	0.479402	1.19554	1.44725	1	0	0	0	0
75	2	22.9398	1	0	0	1	0	1	1	0	0	1	3	0		-0.769551	1.46922	1.38938	1.6849	1.48275	1.28674	0.981026	0.812642	1.39594	1.35554	2	0	0	0	0
79	2	28.4184	1	0	1	1	1	0	0	0	0	1	3	0		-1.52288	2.07676	1.47883	1.65404	1.71909	1.68048	1.5384	1.32147	1.9925	1.70155	1	0	0	0	0
100	2	17.2064	1	0	0	1	1	0	0	0	0	1	3	0		0.164353	1.92105	1.60415	1.65928	1.62881	1.08523	1.32055	1.0604	1.42318	1.33229	3	1	1	2	1
84	2	19.4388	1	0	1	0	1	0	0	0	0	1	4	0		-2	1.78149	1.58912	1.22596	1.33993	1.47939	0.758088	0.37812	0.971153	1.22479	3	1	1	8	3
70	2	23.7253	1	0	1	0	0	0	0	0	0	1	4	0		-1.52288	2.05227	1.54891	1.80868	1.94806	2.34471	2.03391	2.01151	2.35772	1.96934	2	0	0	0	0
75	1	23.3011	0	0	1	0	1	0	0	0	0	1	2	0		-1.04576	1.79607	2.59986	1.7216	0.979682	1.67501	0.855167	0.479402	1.30665	1.43183	3	1	0	0	0
66	1	23.5969	0	0	0	0	0	0	0	1	1	1	4	0		-0.356547	2.09105	1.67682	1.2928	1.03933	1.03091	0.855167	0.568049	1.18792	1.33229	1	0	0	0	0
78	2	24.9896	0	0	1	0	0	0	0	0	0	1	2	0		-1.30103	-0.281996	0.930293	1.04771	1.71411	0.906978	-0.928176	0.0349217	1.0026	1.18294	2	0	0	0	0
75	1	22.8729	0	0	1	0	0	0	0	0	0	1	4	0		-2	1.31225	1.97024	1.93311	1.74822	1.62369	1.45822	1.87205	2.20323	1.73761	2	0	0	0	0
69	2	31.0156	1	1	0	0	0	1	0	0	0	1	4	0		0.0413927	3.26642	1.93724	2.21509	2.35277	2.10876	1.67025	1.90605	0.610543	1.437	3	1	1	6	1
80	1	26.3329	1	0	0	1	0	0	0	0	0	1	3	0		-1.22185	2.03204	1.29979	2.10791	1.80728	1.41836	1.16909	1.37772	1.88687	1.53386	2	0	1	1	1
70	1	22.1056	1	1	1	0	0	1	1	0	0	1	2	0		0.181844	2.13671	1.11036	1.82525	1.95857	1.80957	2.07533	2.01728	1.85701	1.83078	3	1	1	25	3
62	1	23.6614	1	1	1	0	0	0	0	1	0	1	4	0		-1	1.4082	0.591106	1.18444	0.8781	1.64122	0.646824	0.37812	1.26719	1.02408	2	0	0	0	0
46	1	29.0367	1	1	1	0	1	1	0	0	0	1	2	0		-0.05061	0.97431	0.129975	1.24577	0.947604	0.754763	0.832028	0.0349217	1.10628	1.31437	2	0	1	4	3
92	2	23.0222	0	0	0	1	1	1	0	0	0	1	3	0		-0.267606	1.43327	2.00313	1.38571	1.21262	1.34248	1.29509	1.0604	1.43376	1.77886	3	1	0	0	0
72	1	23.3355	0	0	0	0	0	0	0	1	0	1	1	0		-0.886057	0.998325	1.07436	1.56709	-0.629931	1.42702	0.214076	0.11813	1.36168	1.29604	2	0	1	2	1
69	1	20	1	0	1	0	0	1	0	0	0	1	2	0		-2	1.38215	0.924516	1.47058	1.20169	0.923782	0.961428	1.26051	1.46951	2.01084	1	0	0	0	0
93	2	27.2763	1	0	0	1	0	0	0	0	0	1	3	0		0.910624	2.67431	1.89423	1.87843	1.5174	2.05933	0.920669	1.47869	2.2166	1.52007	3	1	1	5	3
82	2	23.3726	1	0	0	1	0	0	0	0	0	1	3	0		-0.21467	0.0855958	2.21426	1.49771	1.10677	1.56826	0.832028	1.12069	1.48909	2.0184	2	0	1	1	2
69	1	23.5294	1	0	0	0	0	0	0	0	0	1	1	0		-1.30103	2.06707	1.47116	1.95724	2.24534	2.0657	2.17122	2.28293	1.85144	1.96668	1	0	1	1	1
48	2	30.8642	0	0	0	0	0	1	0	1	0	1	2	0		-1.30103	1.59645	0.767954	2.00949	1.55669	1.43413	1.26878	1.27624	1.46452	1.344	1	0	0	0	0
85	2	20.3333	1	0	0	0	0	0	0	0	0	1	4	0		-2	1.73579	1.90697	1.45658	0.896207	1.11083	1.13811	0.0349217	1.28722	1.44214	2	0	0	0	0
83	1	23.5294	1	0	1	0	1	1	0	1	0	1	4	0		-0.823909	1.34109	1.5956	2.04181	1.14405	2.0582	0.358703	0.259965	1.45442	2.15058	3	1	1	18	3
88	2	14.615	1	1	0	0	0	0	0	0	0	1	3	0		-0.0268721	2.20011	2.48566	1.27904	1.36604	1.30583	1.34521	0.750869	2.0127	2.44322	3	1	1	9	3
73	2	22.6003	1	1	1	0	1	1	0	0	0	1	4	0		-1.04576	2.3877	2.09317	1.48428	1.61733	1.80957	1.15376	1.33594	2.47161	1.55632	2	0	0	0	0
67	1	19.487	1	0	0	1	0	0	0	1	1	1	4	0		-1.52288	2.6891	1.45819	2.01888	1.54385	1.80044	1.68633	1.5019	1.69106	1.5994	1	0	1	1	1
66	1	23.03	0	0	0	1	0	0	0	0	0	1	3	0		-1.22185	0.97431	1.51112	2.09265	1.92288	1.52183	1.21338	1.29163	1.92308	1.45736	0	0	0	0	0
87	2	24.2568	1	1	1	1	0	1	0	0	0	1	3	0		-0.69897	1.6783	1.12337	1.30627	1.2843	1.68048	1.2276	1.12069	1.62382	1.38365	3	1	1	10	3
89	2	19.9861	0	1	0	0	0	0	0	0	0	1	4	0		0.0791812	1.61551	1.5279	1.76764	1.6401	1.70196	1.62003	1.61795	2.06794	1.84015	2	0	1	1	1
72	2	20.5049	0	0	1	0	0	0	0	0	0	1	4	0		-1.69897	2.20011	1.80166	1.83339	0.896207	0.862726	0.265441	0.750869	1.75537	1.75505	2	0	0	0	0
84	2	19.2234	0	0	1	0	1	1	0	0	0	1	2	0		0.136721	1.70354	1.81606	2.0856	1.85754	2.21431	1.79795	2.00569	1.89217	2.01337	2	0	1	6	3
82	1	18.8271	1	0	0	0	0	1	0	0	0	1	1	0		-2	1.55227	0.945079	1.2386	1.3567	1.27127	0.00558738	0.119983	0.636779	0.907494	3	1	1	5	1
66	1	26.5625	1	0	1	0	0	0	1	1	0	1	1	0		-1.52288	1.953	1.00555	1.73385	1.08899	1.07483	-0.367709	-1.05128	-0.428562	-0.597486	2	0	0	0	0
87	2	19.6444	1	0	0	1	1	1	0	0	0	1	4	0		0.638489	3.51807	2.9913	2.40311	1.57213	2.17708	0.726042	2.253	1.48775	1.8424	3	1	0	0	0
56	1	24.3141	1	0	0	0	0	0	0	0	1	1	1	0		-1.39794	0.647943	1.29688	1.50746	1.19721	1.21565	-0.24443	0.39071	0.933946	1.22562	0	0	0	0	0
70	1	28.6048	1	1	1	0	1	0	1	0	0	1	3	0		-0.638272	2.72979	2.27118	1.9777	2.08907	2.02842	2.06143	2.1381	2.1156	1.95825	1	0	0	0	0
63	1	23.9867	1	0	0	1	0	1	0	0	0	1	3	0		-0.69897	2.52429	1.50791	1.72061	1.28777	1.27127	-0.20574	1.02305	2.16991	1.60469	2	0	1	17	3
89	1	22.192	0	0	0	0	0	1	0	0	0	1	1	0		-0.431798	2.32545	1.06958	1.53043	1.17115	1.0653	0.00558738	-0.367169	0.610366	0.0936016	3	1	1	10	3
40	1	30.4498	1	0	0	0	0	0	0	1	0	1	2	0		-0.537602	-0.0345354	0.60402	1.51326	1.11708	1.28658	0.0692835	0.220001	0.710921	0.430878	0	0	0	0	0
64	1	19.5578	0	0	1	0	0	0	0	0	0	1	2	0		0.880242	0.593638	1.49875	2.158	1.12628	1.09362	-0.131555	-1.05128	1.71185	0.709321	1	0	0	0	0
84	2	19.5556	1	1	0	0	0	0	0	0	0	1	4	0		-1.04576	1.59832	2.32013	2.1914	1.45607	1.59082	0.87388	1.42538	1.27056	1.40753	3	1	1	2	1
60	2	34.1499	0	0	0	0	0	0	0	0	0	1	1	0		-1.09691	1.6763	1.06185	2.29576	1.76364	1.56258	0.130135	0.81184	0.984973	0.86807	1	0	0	0	0
46	1	23.6614	1	0	1	0	0	0	0	1	0	1	2	0		-0.853872	1.36537	-1.13838	0.875931	1.12628	1.3875	-1.1736	-0.709479	0.462454	0.536638	1	0	0	0	0
46	1	30.4367	1	0	1	0	0	0	0	0	0	1	4	0		-1.52288	2.06046	1.95575	2.10114	2.06906	2.02842	1.72772	1.99574	1.98606	1.91211	0	0	0	0	0
75	2	22.1852	1	0	0	0	1	1	0	0	0	1	4	0		-1.22185	-0.363589	0.576099	0.729747	1.0405	1.19078	-0.284271	-1.05128	0.394126	0.536638	3	1	0	0	0
81	2	25.1096	1	0	1	1	1	0	0	0	0	1	1	0		-0.657577	2.75966	1.36428	2.21868	1.23101	1.76438	-0.168136	0.309578	1.96718	0.0936016	3	1	0	0	0
70	1	20.7008	0	0	0	0	1	0	0	0	0	1	1	0		-1.04576	3.09671	0.997185	1.49571	1.09844	1.593	-0.284271	-0.709479	1.82709	1.78832	2	0	1	18	3
78	1	20.3402	1	1	1	0	0	0	0	0	0	1	2	0		0.392697	2.48883	2.06519	1.56367	1.4424	0.953479	0.604301	0.0652291	1.52153	2.42981	2	0	1	5	1
71	1	21.3039	1	1	0	0	0	0	0	1	1	1	2	0		-1.09691	1.49485	-0.60415	1.55274	1.07947	1.13902	-0.367709	-1.05128	0.636779	1.59746	2	0	1	2	1
70	1	26.4236	1	1	0	1	1	0	1	1	0	1	2	0		-0.356547	2.85541	0.547162	1.14205	1.42158	1.27896	0.0692835	-0.57941	0.84054	0.568577	1	0	0	0	0
60	2	18.3143	1	0	1	0	1	0	0	1	1	1	4	0		-1.1549	0.47136	-1.01965	1.10368	1.22266	1.19078	-0.0612456	-1.05128	-0.543764	2.29503	1	0	1	1	1
31	1	23.7387	0	0	0	0	0	0	0	0	1	1	4	0		-1.39794	1.96723	1.41151	2.16582	1.64341	1.37371	0.925681	1.22415	1.41553	0.467961	1	0	0	0	0
89	2	18.6667	0	0	0	0	0	0	0	0	0	1	1	0		-2	3.04873	1.95851	2.18634	1.68858	1.58524	0.5393	0.902466	0.357498	2.18562	2	0	0	0	0
60	1	23.6614	1	0	0	0	0	0	0	1	0	1	2	0		-0.853872	1.42354	1.35886	2.07266	1.72135	2.01931	0.00558738	0.944511	1.04813	1.83189	2	0	0	0	0
81	2	10.6509	0	1	0	0	0	0	0	0	0	1	3	0		-0.309804	2.43298	2.15004	2.09552	1.83419	2.38532	1.65476	2.2478	1.82709	1.7827	3	1	1	26	3
83	2	20.5945	1	0	0	1	1	1	0	0	0	1	3	0		-1.30103	1.70935	1.56095	2.02806	1.42857	1.70147	0.271404	0.53317	0.916154	1.54474	3	1	1	1	2
77	2	27.0993	1	0	0	1	1	0	0	0	0	1	3	0		-1.04576	1.90879	1.72821	2.19893	1.4355	1.66074	0.159575	0.119983	1.75623	2.0349	1	0	0	0	0
68	2	24.7768	1	0	0	0	1	1	0	0	0	1	1	0		-0.180456	1.90879	2.86263	2.40707	2.09303	2.49026	0.625324	0.762765	2.18482	2.92939	2	0	1	5	3
28	2	38.5788	0	0	0	0	0	0	0	0	0	1	4	0		-0.455932	1.6125	2.54966	2.0792	1.79095	1.90568	1.28724	1.60433	1.52091	1.91865	0	0	0	0	0
82	2	21.4031	1	1	1	0	1	1	0	0	0	1	2	0		-1.22185	1.60521	2.87525	1.5844	1.74258	1.57168	1.21552	1.40315	1.36621	1.89088	0	0	0	0	0
91	2	22.006	0	0	0	0	0	0	0	0	0	1	2	0		-0.244125	3.76253	2.05822	2.54332	2.30865	2.04359	2.20639	2.45158	2.21019	2.02057	3	1	1	1	1
80	2	22.5215	1	0	1	0	1	1	0	0	0	1	1	0		0.92993	2.3134	1.57794	1.23437	1.33691	1.87383	0.563096	0.869107	1.42196	1.43759	2	0	0	0	0
90	2	22.83	1	0	0	0	0	0	0	0	0	1	1	0		-1.52288	0.375839	1.35109	1.44708	1.19049	1.38871	0.0829136	-0.151037	1.11736	1.46836	3	1	0	0	0
90	1	20.6905	1	0	0	0	0	0	0	0	0	1	1	0		-0.677781	1.45921	2.39115	1.80315	2.77417	1.68206	1.39618	1.15934	1.72625	1.77286	2	0	0	0	0
88	2	22.0711	0	0	0	0	1	0	0	0	0	1	4	0		-1.39794	2.35046	1.54878	0.992125	1.79095	1.58717	0.743266	1.17676	1.33137	1.5928	3	1	0	0	0
95	2	22.8928	1	0	0	0	0	0	0	1	1	1	1	0		-2	2.24175	2.18899	2.06272	1.99559	1.97825	1.86624	2.21446	1.83056	1.84799	2	0	0	0	0
67	1	22.9297	1	0	0	0	1	1	0	0	0	1	4	0		-1	1.13235	1.8701	1.66419	1.37385	1.54977	0.701414	0.91709	1.37191	1.54181	3	1	1	23	1
79	1	30.478	1	0	0	1	1	0	0	0	1	1	3	0		-0.744727	1.03669	1.72708	2.06272	1.67597	1.39557	0.272642	0.611657	1.30149	1.27553	1	0	0	0	0
62	1	22.3133	0	0	1	0	0	1	0	0	1	1	2	0		-0.408935	3.03914	2.50349	2.2793	2.69837	1.58744	2.8279	3.06004	2.66602	2.47897	1	0	1	2	1
84	2	16.6468	1	0	1	0	0	1	0	0	0	1	2	0		-1.69897	2.06191	1.68892	1.87298	2.05571	1.88716	1.87921	2.23074	1.84204	1.95912	2	0	1	5	1
81	1	21.0396	1	0	1	0	1	0	0	0	1	1	2	0		-0.60206	3.14678	2.2653	1.07791	1.29059	1.56856	0.45775	0.542011	2.6294	1.68424	2	0	1	4	1
79	1	22.7444	1	1	0	0	0	1	0	0	0	1	2	0		-1.09691	2.81326	1.98985	1.23437	1.29059	1.58099	0.63485	1.40315	2.30353	1.55595	3	1	0	0	0
97	2	26.8444	1	1	1	0	1	0	1	0	0	1	2	0		-0.187087	2.14135	2.05525	2.26096	1.5336	1.6056	1.02387	1.17676	1.41103	1.66312	3	1	1	5	2
60	1	23.8895	0	0	0	1	0	0	0	0	0	1	3	0		-0.39794	0.464794	0.300358	1.4399	0.841683	1.30783	-0.768977	-1.48378	0.353896	1.33982	0	0	0	0	0
45	1	25.0341	0	0	1	0	0	0	0	0	1	1	4	0		-0.638272	3.70401	2.49154	2.40722	1.48969	1.69809	1.32121	1.59368	2.24422	1.86246	1	0	0	0	0
88	1	15.7943	1	0	0	0	1	0	0	0	0	1	4	0		-0.443697	1.84114	1.66906	1.8813	1.53971	1.62989	0.563096	0.893436	1.39443	1.513	3	1	1	4	1
84	2	30.4272	1	0	0	1	0	0	0	0	0	1	3	0		-0.769551	4.63754	3.06139	1.83444	1.43692	1.63892	0.876473	1.06655	2.63809	1.513	2	0	0	0	0
82	1	19.708	1	1	1	0	1	1	0	0	0	1	4	0		-0.0315171	3.78748	1.80208	1.88543	1.73262	1.79202	1.57504	1.72313	1.91956	1.6241	1	0	1	1	2
66	1	22.0279	1	1	0	0	0	1	0	1	0	1	1	0		-0.19382	1.31445	1.70347	1.29767	1.32935	1.48574	0.802703	0.940107	1.68361	0.923353	3	1	0	0	0
63	1	23.8751	1	1	1	0	0	1	0	0	0	1	2	0		-0.60206	1.57898	1.6557	1.82249	1.30172	1.16597	0.792386	0.627718	1.12134	1.05518	1	0	0	0	0
50	2	28.2738	0	1	0	0	0	0	0	0	0	1	4	0		-1.39794	2.25409	1.15138	1.22796	-0.150655	1.90893	0.34863	0.71396	0.428771	1.06435	1	0	0	0	0
85	2	35.0535	1	0	1	0	0	1	0	0	0	1	3	0		-1.69897	2.83631	2.41282	2.22409	1.82354	1.41551	0.73045	1.23336	2.26778	1.94678	2	0	1	6	3
95	2	16.4446	1	0	0	1	0	0	0	0	0	1	3	0		-0.142668	2.35087	2.12677	2.12485	1.29202	1.15033	0.687012	2.19238	1.76153	1.17308	3	1	0	0	0
73	2	17.5853	1	0	0	0	0	0	0	0	0	1	1	0		-1.04576	1.0031	1.42944	1.56685	0.881046	1.14239	0.144083	0.554385	0.965699	0.483207	2	0	1	1	1
60	2	21.0938	1	0	1	0	0	0	0	0	0	1	4	0		-1.52288	-1.21417	1.71608	1.14586	-0.0780452	0.807195	-0.0198263	1.62782	1.01191	1.53628	2	0	0	0	0
65	2	24.6548	0	0	0	0	0	0	0	0	0	1	1	0		-1.39794	0.25712	1.24552	1.72215	0.581976	1.81138	0.251532	0.627718	0.84334	1.14152	2	0	0	0	0
70	1	21.0547	1	0	1	0	0	0	0	0	0	1	4	0		-2	1.76311	1.53289	1.82249	1.37496	1.40418	0.73045	1.01186	1.76153	1.38219	3	1	0	0	0
72	1	25.4735	1	0	1	0	0	1	0	0	1	1	4	0		-0.69897	4.2529	1.73045	1.99158	1.52401	1.15819	0.284944	0.609767	1.37077	1.9684	2	0	1	6	1
79	2	19.7404	0	0	0	0	0	1	0	0	0	1	4	0		0.376577	2.66906	1.9164	1.54548	0.9934	1.64375	0.0237376	0.627718	1.71095	1.12515	3	1	1	18	3
76	1	23.6614	0	0	1	0	0	0	0	0	1	1	2	0		-1.1549	2.17793	1.78797	2.12075	1.91308	1.12157	1.8957	2.07374	1.94848	1.71796	2	0	0	0	0
58	2	23.5547	1	0	0	0	0	1	0	0	0	1	1	0		0.049218	1.34478	1.62685	1.83363	1.55186	0.0669585	0.772147	0.885941	1.89827	1.23195	2	0	1	3	3
68	2	19.8141	1	0	0	0	0	0	0	0	1	1	4	0		-0.443697	1.34478	0.55558	0.812932	-1.1856	0.742561	-0.0198263	0.554385	-0.285152	0.46023	2	0	1	9	3
70	2	24	1	0	0	0	0	0	0	0	0	1	1	0		-0.853872	1.46986	1.61698	1.5738	1.31129	1.13436	0.251532	0.763118	1.54546	0.910868	3	1	1	2	3
69	1	27.8852	1	0	1	0	0	0	0	0	1	1	4	0		-1.39794	1.1427	0.810804	1.76834	1.03658	1.31358	0.251532	0.554385	0.932994	1.25272	1	0	0	0	0
73	2	21.6889	1	0	1	0	1	0	0	0	1	1	4	0		-1.22185	1.75617	1.2	1.46366	1.76428	1.07571	1.86534	2.04764	1.68419	1.42551	1	0	0	0	0
68	1	22.4913	1	0	1	1	0	0	0	1	1	1	3	0		0.401401	-0.985375	-0.856972	-0.842164	-1.1856	0.610086	-0.0198263	0.554385	-0.548298	-1.17802	2	0	1	1	1
90	1	19.5918	1	0	0	0	1	0	1	0	0	1	4	0		0.149219	-0.985375	-0.856972	-0.842164	-1.1856	0.610086	0.437236	0.554385	-0.548298	-1.17802	2	0	1	1	1
77	1	18.424	0	1	1	0	1	1	0	0	0	1	1	0		-0.180456	1.39915	0.896944	1.93294	-0.150655	1.3632	-0.0198263	0.554385	1.05509	1.21772	3	1	1	1	1
72	1	25.2174	1	1	1	0	1	0	0	0	0	1	4	0		-1.04576	2.0097	2.76342	2.6133	1.49506	1.59585	0.772147	1.28907	2.27492	1.7857	2	0	0	0	0
82	2	15.5817	1	0	0	1	0	1	0	0	0	1	3	0		-1.69897	3.75817	2.1454	2.5886	2.1198	0.758629	1.84987	0.943362	1.92575	2.19074	3	1	0	0	0
65	1	23.4375	1	0	1	0	0	1	0	1	0	1	4	0		1.09864	2.54201	2.76001	2.65356	2.42803	2.27299	2.01031	1.27811	2.00229	1.87494	2	0	0	0	0
74	1	20.9953	1	0	0	1	1	1	0	0	1	1	3	0		-0.119186	3.6315	2.42859	2.32995	2.14223	2.25446	1.98959	2.20439	2.41304	2.07791	2	0	0	0	0
67	1	19.047	0	0	0	0	0	0	0	1	0	1	1	0		-1.04576	1.9991	2.36377	1.90817	1.39217	1.20375	0.379032	0.662897	1.60316	1.4096	1	0	1	1	2
68	1	23.7332	1	1	1	0	0	1	0	0	0	1	2	0		-0.638272	2.89627	1.90289	2.20282	1.49506	1.34496	0.544539	0.627718	1.9559	1.49981	1	0	0	0	0
96	2	16.3265	1	0	0	0	1	0	0	0	0	1	3	0		0.167317	2.31711	1.59343	2.59064	0.978402	2.23324	0.772147	1.17532	2.04583	1.12515	3	1	1	40	3
60	2	21.0156	1	0	1	0	0	0	0	0	0	1	3	0		-0.769551	2.96637	1.95132	1.95852	1.07728	2.16039	0.992559	0.71396	2.63339	1.43591	0	0	0	0	0
72	2	19.2234	0	0	0	0	0	0	0	0	0	1	1	0		0.409933	2.71061	1.19423	1.16746	1.3271	1.79178	0.800861	0.477064	1.0673	2.57309	2	0	0	0	0
96	2	22.3771	1	0	0	0	1	1	0	0	0	1	4	0		0.326336	1.29748	0.717268	0.0628107	0.168288	0.706139	-0.0443868	2.17237	0.817863	1.19359	3	1	0	0	0
62	1	22.6474	0	0	0	0	0	1	0	0	0	1	1	0		-1.1549	1.22945	2.24165	1.8826	1.21856	1.87172	1.56612	2.12002	1.6128	2.04519	1	0	0	0	0
87	1	24.2215	1	0	1	1	0	1	0	0	0	1	3	0		-1.39794	1.70059	1.47037	1.90581	1.00235	1.83203	0.753686	0.477064	1.56832	1.39344	3	1	0	0	0
52	2	22.6562	1	0	0	0	0	0	0	0	0	1	4	0		-1.30103	2.24402	0.580268	1.73678	0.28714	1.17468	0.649241	-0.46398	0.892548	1.309	1	0	0	0	0
81	1	17.4048	1	1	0	0	0	1	0	0	0	1	4	0		-0.823909	2.16211	2.25248	2.21431	1.92097	1.73979	2.011	2.00791	2.02173	1.88068	3	1	1	1	2
71	1	23.9512	1	0	0	0	1	0	0	1	1	1	1	0		-1.04576	0.794671	0.580268	1.07371	0.209758	0.822111	0.199293	-0.933621	0.874538	0.684505	3	1	1	9	3
98	2	20.4985	1	0	0	1	0	1	0	0	0	1	3	0		-0.337242	1.85789	2.12528	2.40766	1.39287	1.88617	1.77134	1.61472	2.34743	2.29345	3	1	0	0	0
51	1	26.5731	0	0	1	0	1	0	0	0	1	1	4	0		-1.09691	1.43936	1.64837	-0.0289552	0.693093	1.07439	-0.0443868	-0.933621	0.617716	1.67153	0	0	0	0	0
95	2	16.6603	1	0	1	0	0	0	0	0	0	1	1	0		-0.568636	3.24266	1.31044	1.45079	0.249318	-0.0189949	-0.0443868	1.21336	0.976841	1.58776	1	0	0	0	0
94	2	23.0112	1	0	0	0	0	0	0	0	0	1	2	0		-0.619789	2.50236	1.49161	0.991799	0.168288	1.017	0.0245923	-0.933621	0.992661	1.42869	2	0	1	2	1
53	1	32.3029	0	0	0	0	0	0	0	1	0	1	2	0		-0.657577	2.42176	0.440792	2.17391	0.209758	1.30368	0.994813	0.222326	0.856101	1.1782	1	0	0	0	0
85	2	22.7848	0	0	0	1	0	0	0	0	0	1	3	0		0.635484	2.27462	1.83348	1.01612	0.249318	1.73526	0.845218	1.03042	2.02617	1.62959	2	0	0	0	0
85	2	22.7694	1	1	1	0	0	0	0	0	0	1	4	0		0.276462	1.6871	1.7539	2.11663	0.916816	1.83203	1.15752	1.19858	1.24505	1.38821	2	0	0	0	0
96	2	21.6837	1	0	0	1	1	0	0	0	0	1	3	0		0.462398	1.34371	0.133875	0.691936	0.124713	1.03188	1.98641	-0.658936	0.617716	0.741332	3	1	0	0	0
86	2	19.4771	1	0	1	1	0	1	0	0	0	1	3	0		-0.431798	1.41404	0.959742	0.762288	0.781178	0.832533	1.52316	0.00610009	1.24505	1.51409	3	1	1	3	1
67	1	23.5078	1	0	1	0	1	1	0	0	1	1	4	0		-0.958607	3.16871	1.82453	1.47742	0.168288	1.54164	0.381654	1.39298	1.36126	1.63956	3	1	1	1	1
91	1	23.634	1	1	0	0	1	0	0	0	0	1	1	0		-0.283997	0.907052	1.42595	0.966664	0.541669	2.6419	0.964355	0.477064	1.77008	1.2231	3	1	1	3	1
81	2	21.8719	1	0	1	0	1	1	0	0	0	1	1	0		-0.318759	2.024	-1.1808	-0.0289552	2.74577	0.491144	-0.0443868	-0.933621	1.77603	1.06543	3	1	0	0	0
81	2	25.0657	1	0	0	1	1	1	0	0	0	1	3	0		-0.346787	2.32559	1.29233	2.76543	1.90876	1.84743	1.32282	1.36996	1.34135	1.78345	3	1	1	1	1
59	1	29.9429	1	1	1	0	1	1	0	0	1	1	2	0		-0.522879	0.971879	1.1282	1.59275	0.513656	1.4963	0.45822	0.628997	0.837217	1.58776	2	0	0	0	0
84	2	17.8571	0	1	0	0	0	1	0	0	0	1	4	0		-0.677781	2.7525	2.20833	2.14283	2.2803	1.69288	1.638	1.65499	2.4649	2.14008	3	1	1	48	3
71	2	20.4444	0	1	1	0	0	0	0	0	0	1	4	0		-2	4.44393	1.73392	1.24208	0.168288	-0.188289	-0.302266	1.44742	2.19531	1.82488	1	0	0	0	0
88	2	18.5776	0	0	0	1	0	0	0	0	0	1	3	0		0.812913	0.272275	0.40915	0.284656	0.168288	0.906978	0.340147	0.00610009	1.60555	1.03558	2	0	1	2	3
69	1	22.9758	1	0	0	0	0	1	0	0	1	1	2	0		-1.30103	1.17825	0.22444	0.899886	-0.419042	1.0879	2.12859	-0.933621	0.666884	1.3444	2	0	0	0	0
67	1	21.1203	1	0	1	0	1	1	0	0	0	1	4	0		-0.481486	0.844131	1.29082	1.17387	1.51524	1.11086	1.06675	1.20702	1.49603	0.803455	3	1	1	65	3
78	1	22.4059	1	1	0	1	1	1	1	0	0	1	2	0		0.597695	1.14831	0.878236	1.02883	1.38725	0.95714	0.961581	1.00153	1.80397	0.689757	3	1	0	0	0
88	2	18.2615	1	0	0	1	1	1	0	0	0	1	3	0		-0.537602	3.76614	2.26162	1.92137	1.97524	1.49132	1.315	2.01718	1.80817	1.28271	3	1	0	0	0
61	2	20.9566	1	0	0	0	0	0	0	1	1	1	1	0		-1.39794	2.34273	1.46407	1.83062	1.66497	1.26696	1.13794	1.20702	1.31667	0.896625	2	0	1	27	3
90	2	18.88	1	0	1	0	1	0	0	0	0	1	1	0		-2	3.59449	2.06468	1.37108	1.47627	1.55068	1.18044	1.65408	2.14925	0.779057	3	1	1	1	1
86	1	18.0859	1	0	0	0	1	1	1	0	0	1	2	0		-0.638272	2.09055	1.62886	1.55684	2.73304	1.84189	1.15511	1.40321	1.46644	0.873961	3	1	1	3	1
55	2	27.1816	1	1	1	0	0	0	0	1	0	1	1	0		-0.49485	1.62998	0.97675	1.25217	1.5746	1.29693	0.961581	1.00153	1.29506	0.741556	0	0	1	1	1
74	1	22.3081	1	0	1	0	1	1	0	0	0	1	4	0		-1.1549	2.86279	1.82931	2.0436	1.88094	2.06879	1.75118	1.95083	1.88645	1.71774	3	1	1	6	1
92	2	16.4474	1	0	1	0	0	0	0	0	0	1	4	0		-0.721246	2.7867	1.33181	1.49166	1.46752	2.21087	1.07588	1.08853	1.78284	0.689757	2	0	0	0	0
82	1	16.7234	1	0	1	0	1	1	0	0	0	1	1	0		-0.79588	2.13399	1.24092	1.57566	1.46313	2.68519	0.951553	1.08853	2.28991	0.81548	1	0	0	0	0
81	2	17.5853	1	0	1	0	1	0	0	0	0	1	4	0		-1.09691	2.60443	1.66895	1.61838	1.53235	1.66542	1.18876	1.33889	1.57753	0.689757	3	1	0	0	0
64	1	25.2092	0	0	0	0	0	0	0	1	0	1	4	0		-1.39794	1.6618	2.21289	1.23526	1.38725	0.95714	1.03896	1.035	1.2732	0.689757	1	0	0	0	0
